# Supplementary material for: Analysis of blood untargeted metabolomic characteristics of different subtypes of rosacea
Source: Front Mol Biosci. 2025 Nov 27;12:1652995. doi: 10.3389/fmolb.2025.1652995 (PMC12695568; doi:10.3389/fmolb.2025.1652995)
Supplement: Supplementary file 1 [file DataSheet1.xlsx]

## Sheet: sheet1
Metabolite.ID	Ion.Mode	RT	CalcMz	Formula	Name	Delta.Mass.Da	Delta.Mass.ppm	Match	Level	Database	KEGG.ID	HMDB.ID	Super.Class	Sub.Class	Class	Final.Class	Super.Pathway	Sub.Pathway	Pathway	ETR_1	ETR_10	ETR_11	ETR_12	ETR_13	ETR_14	ETR_15	ETR_16	ETR_17	ETR_2	ETR_3	ETR_4	ETR_5	ETR_6	ETR_7	ETR_8	ETR_9	Normal_1	Normal_10	Normal_11	Normal_12	Normal_13	Normal_14	Normal_15	Normal_16	Normal_2	Normal_3	Normal_4	Normal_5	Normal_6
B100002	NEG	0.697	167.021	C5 H4 N4 O3	Uric acid	-0.00011065442365065	-0.658546193477491	98.6331543221623	level1	BMDB	C00366	HMDB0000289	Organoheterocyclic compounds	Purines and purine derivatives	Imidazopyrimidines	Purines and derivatives	Nucleotide metabolism	Purine metabolism	map00230 Purine metabolism; map01100 Metabolic pathways; map04976 Bile secretion;	9.35913e+07	7.32056e+07	1.2195e+08	5.87433e+07	8.44799e+07	8.18051e+07	9.20244e+07	1.18306e+08	8.78013e+07	6.14161e+07	8.17272e+07	8.47191e+07	1.0092e+08	6.40564e+07	8.75423e+07	1.17181e+08	1.34204e+08	8.56683e+07	6.90385e+07	1.02583e+08	7.38248e+07	1.05405e+08	9.90572e+07	6.89903e+07	9.31419e+07	6.4125e+07	9.19984e+07	1.11617e+08	8.43942e+07	8.66151e+07
B100003	NEG	0.647	145.062	C5 H10 N2 O3	L-Glutamine	-4.35217975791602e-05	-0.29795340037915	96.1992617955093	level1	BMDB	C00064	HMDB0000641	Organic acids and derivatives	Amino acids, peptides, and analogues	Carboxylic acids and derivatives	Amino acids	Amino acid metabolism	Arginine biosynthesis	map00220 Arginine biosynthesis; map00230 Purine metabolism; map00240 Pyrimidine metabolism; map00250 Alanine, aspartate and glutamate metabolism; map00470 D-Amino acid metabolism; map00630 Glyoxylate and dicarboxylate metabolism; map00750 Vitamin B6 metabolism; map00910 Nitrogen metabolism; map00970 Aminoacyl-tRNA biosynthesis; map01100 Metabolic pathways; map01230 Biosynthesis of amino acids; ma…	1.81534e+07	2.46986e+07	2.0995e+07	3.64192e+07	2.3408e+07	2.73356e+07	1.89756e+07	1.92232e+07	2.46432e+07	2.4962e+07	1.93087e+07	3.08804e+07	2.18251e+07	1.98192e+07	1.65821e+07	3.31647e+07	2.55327e+07	2.11724e+07	3.19956e+07	1.73927e+07	2.37143e+07	2.31235e+07	2.39622e+07	2.00604e+07	3.6848e+07	3.01187e+07	2.29941e+07	1.8246e+07	2.14407e+07	2.21506e+07
B100006	NEG	0.612	191.02	C6 H8 O7	Citric acid	-2.25337167307771e-05	-0.117346604615244	98.4127886157665	level1	BMDB	C00158	HMDB0000094	Organic acids and derivatives	Tricarboxylic acids and derivatives	Carboxylic acids and derivatives	Organic acids	Carbohydrate metabolism	Citrate cycle (TCA cycle)	map00020 Citrate cycle (TCA cycle); map00250 Alanine, aspartate and glutamate metabolism; map00630 Glyoxylate and dicarboxylate metabolism; map01100 Metabolic pathways; map01200 Carbon metabolism; map01210 2-Oxocarboxylic acid metabolism; map01230 Biosynthesis of amino acids; map01240 Biosynthesis of cofactors; map04742 Taste transduction; map04922 Glucagon signaling pathway; map05230 Central car…	5.31852e+08	5.10986e+08	4.67772e+08	5.43852e+08	5.57711e+08	5.28944e+08	4.89197e+08	5.29312e+08	4.59965e+08	4.82023e+08	4.3469e+08	5.02415e+08	4.66596e+08	5.89763e+08	3.28038e+08	2.64788e+08	5.43967e+08	4.16182e+08	5.28175e+08	5.68729e+08	4.9609e+08	3.79292e+08	3.38494e+08	3.64228e+08	4.92401e+08	4.4169e+08	4.53203e+08	3.81802e+08	4.71175e+08	5.91056e+08
B100012	NEG	2.801	187.097	C9 H16 O4	Azelaic acid	-0.00017014062498788	-0.904498831135563	85.5885665680633	level1	BMDB	C08261	HMDB0000784	Lipids and lipid-like molecules	Fatty acids and conjugates	Fatty Acyls	Fatty acyls[FA]	NA	NA	NA	732804	1.62996e+06	1.96852e+06	1.47186e+06	1.69171e+06	1.84922e+06	1.5223e+06	1.365e+06	1.33708e+06	1.85071e+06	1.73826e+06	1.36599e+06	2.33382e+06	951652	2.22157e+06	2.44188e+06	2.26922e+06	1.4825e+06	1.4055e+06	1.41538e+06	5.11279e+06	1.45547e+06	1.31017e+06	1.49384e+06	2.58873e+06	1.59206e+06	1.50583e+06	1.48712e+06	1.81967e+06	1.21688e+06
B100017	NEG	0.616	191.02	C5 H6 O5	Oxoglutaric acid	-2.76940569392536e-05	-0.189657362395236	73.52832058324	level1	BMDB	C00026	HMDB0000208	Organic acids and derivatives	Gamma-keto acids and derivatives	Keto acids and derivatives	Organic acids	Carbohydrate metabolism	Citrate cycle (TCA cycle)	map00020 Citrate cycle (TCA cycle); map00040 Pentose and glucuronate interconversions; map00053 Ascorbate and aldarate metabolism; map00220 Arginine biosynthesis; map00250 Alanine, aspartate and glutamate metabolism; map00310 Lysine degradation; map00340 Histidine metabolism; map00430 Taurine and hypotaurine metabolism; map00470 D-Amino acid metabolism; map00630 Glyoxylate and dicarboxylate metab…	5.31852e+08	5.10986e+08	4.67772e+08	5.43852e+08	5.57711e+08	5.28944e+08	4.89197e+08	5.29312e+08	4.59965e+08	4.82023e+08	4.3469e+08	5.02415e+08	4.66596e+08	5.89763e+08	3.28038e+08	2.64788e+08	5.43967e+08	4.16182e+08	5.28175e+08	5.68729e+08	4.9609e+08	3.79292e+08	3.38494e+08	3.64228e+08	4.92401e+08	4.4169e+08	4.53203e+08	3.81802e+08	4.71175e+08	5.91056e+08
B100026	NEG	2.044	267.073	C10 H12 N4 O5	Inosine	-0.00055571828124811	-2.07295093405919	99.5923061564075	level1	BMDB	C00294	HMDB0000195	Nucleosides, nucleotides, and analogues	NA	Purine nucleosides	Purines and derivatives	Nucleotide metabolism	Purine metabolism	map00230 Purine metabolism; map01100 Metabolic pathways; map01232 Nucleotide metabolism; map02010 ABC transporters;	554.101	749.348	559.183	653.414	600.625	554.907	571.039	557.785	542.13	1291.42	675.154	561.307	599.241	6083.98	616.776	1.20178e+06	662.298	642.168	1995.47	599.039	955.307	1450.98	2278.1	557.026	708.284	566.472	19122.3	546.049	626.83	530.016
B100032	NEG	0.629	146.046	C5 H9 N O4	L-Glutamic acid	-2.1891506406746e-05	-0.148867979128149	93.15474346872	level1	BMDB	C00025	HMDB0000148	Organic acids and derivatives	Amino acids, peptides, and analogues	Carboxylic acids and derivatives	Amino acids	Amino acid metabolism	Arginine biosynthesis	map00220 Arginine biosynthesis; map00250 Alanine, aspartate and glutamate metabolism; map00330 Arginine and proline metabolism; map00340 Histidine metabolism; map00430 Taurine and hypotaurine metabolism; map00470 D-Amino acid metabolism; map00480 Glutathione metabolism; map00524 Neomycin, kanamycin and gentamicin biosynthesis; map00630 Glyoxylate and dicarboxylate metabolism; map00650 Butanoate m…	6.30411e+06	9.64489e+06	6.15155e+06	6.4639e+06	9.6717e+06	5.87971e+06	7.17154e+06	8.87314e+06	5.24259e+06	4.61013e+06	1.01526e+07	4.52631e+06	1.04184e+07	8.50481e+06	5.73458e+06	7.85225e+07	8.24194e+06	8.96812e+06	5.43423e+06	5.38805e+06	1.31913e+07	6.36011e+06	6.70319e+06	3.97859e+06	5.22593e+06	3.60602e+06	6.36893e+06	6.30411e+06	5.67527e+06	4.88683e+06
B100035	NEG	0.634	195.051	C6 H12 O7	Gluconic acid	-0.00022862535865897	-1.16610903835101	96.4031362707757	level1	BMDB	C00257	HMDB0000625	Organic oxygen compounds	Carbohydrates and carbohydrate conjugates	Organooxygen compounds	Carbohydrates	Carbohydrate metabolism	Pentose phosphate pathway	map00030 Pentose phosphate pathway; map01100 Metabolic pathways; map01200 Carbon metabolism;	4.19626e+06	5.1369e+06	3.3467e+06	3.25806e+06	3.87627e+06	4.02531e+06	5.39724e+06	2.65083e+06	2.7974e+06	3.32849e+06	3.3835e+06	3.16783e+06	2.86367e+06	3.65217e+06	2.59118e+06	1.32883e+07	3.31208e+06	4.98628e+06	5.01163e+06	2.88947e+06	3.00525e+06	2.52842e+06	2.89444e+06	3.28863e+06	2.84067e+06	2.87058e+06	3.58484e+06	2.53263e+06	3.76634e+06	2.19574e+06
B100042	NEG	0.631	239.016	C6 H12 N2 O4 S2	L-Cystine	-0.00025535836257972	-1.06388746175549	73.6725437158114	level1	BMDB	C00491	HMDB0000192	Organic acids and derivatives	Amino acids, peptides, and analogues	Carboxylic acids and derivatives	Amino acids, peptides, and analogues	Amino acid metabolism	Cysteine and methionine metabolism	map00270 Cysteine and methionine metabolism; map01100 Metabolic pathways; map02010 ABC transporters; map04216 Ferroptosis; map04974 Protein digestion and absorption;	968777	960640	863887	1.21425e+06	1.06932e+06	705478	1.34061e+06	781722	1.0977e+06	1.08395e+06	368701	1.11804e+06	961948	1.46162e+06	573964	3.92555e+06	962406	1.0136e+06	1.20286e+06	1.14191e+06	386503	648980	1.20278e+06	1.10285e+06	490096	950253	1.28614e+06	853800	665170	983844
B100053	NEG	7.839	464.301	C26 H43 N O6	Glycocholic acid	-0.00069144938237286	-1.48600032681146	96.0221035981018	level1	BMDB	C01921	HMDB0000138	Lipids and lipid-like molecules	Bile acids, alcohols and derivatives	Steroids and steroid derivatives	Bile acids, alcohols and derivatives	Lipid metabolism	Primary bile acid biosynthesis	map00120 Primary bile acid biosynthesis; map01100 Metabolic pathways; map04976 Bile secretion; map04979 Cholesterol metabolism;	5.26163e+06	373870	995666	838907	167007	835725	279885	401166	773241	433315	436893	311947	2.83799e+06	331219	1.55226e+06	865864	167407	333638	129095	484731	1.00213e+06	1.77963e+06	3.25345e+06	915075	3.62307e+06	7.5992e+07	1.45468e+06	2.39773e+06	363438	1.11776e+06
B100056	NEG	3.025	203.082	C11 H12 N2 O2	L-Tryptophan	-0.00014233265130769	-0.697401816343651	98.8964463232996	level1	BMDB	C00078	HMDB0000929	Organoheterocyclic compounds	Indolyl carboxylic acids and derivatives	Indoles and derivatives	Amino acids	Amino acid metabolism	Glycine, serine and threonine metabolism	map00260 Glycine, serine and threonine metabolism; map00380 Tryptophan metabolism; map00400 Phenylalanine, tyrosine and tryptophan biosynthesis; map00970 Aminoacyl-tRNA biosynthesis; map01100 Metabolic pathways; map01210 2-Oxocarboxylic acid metabolism; map01230 Biosynthesis of amino acids; map01240 Biosynthesis of cofactors; map04726 Serotonergic synapse; map04974 Protein digestion and absorptio…	9.42403e+07	1.12479e+08	1.02924e+08	1.00908e+08	7.83085e+07	8.29519e+07	1.14218e+08	7.39148e+07	1.07913e+08	9.01346e+07	1.24134e+08	7.25029e+07	9.20344e+07	9.29535e+07	1.28135e+08	1.46639e+08	8.42768e+07	1.20678e+08	1.03714e+08	7.97796e+07	7.13604e+07	1.30138e+08	1.23317e+08	9.83706e+07	1.30026e+08	9.61639e+07	1.31808e+08	1.59207e+08	1.15986e+08	7.84256e+07
B100058	NEG	1.336	279.038	C9 H12 N2 O6	Uridine	-0.0005291689381579	-2.16810728170776	97.9639674707124	level1	BMDB	C00299	HMDB0000296	Nucleosides, nucleotides, and analogues	NA	Pyrimidine nucleosides	Nucleic acids and analogues	Nucleotide metabolism	Pyrimidine metabolism	map00240 Pyrimidine metabolism; map01100 Metabolic pathways; map01232 Nucleotide metabolism; map02010 ABC transporters;	1.32305e+07	1.60717e+07	1.57162e+07	1.93603e+07	1.50715e+07	1.78512e+07	2.23195e+07	2.3276e+07	2.37429e+07	2.35017e+07	2.24362e+07	1.97876e+07	2.00148e+07	2.75919e+07	1.26598e+07	3.08893e+07	1.90662e+07	2.76883e+07	1.23292e+07	2.26183e+07	2.191e+07	1.86169e+07	2.25555e+07	1.94713e+07	3.27504e+07	3.0621e+07	2.17889e+07	1.85299e+07	2.07043e+07	2.21792e+07
B100061	NEG	0.639	117.019	C4 H6 O4	Succinic acid	4.55940732706495e-05	0.38630334141767	98.7133030878081	level1	BMDB	C00042	HMDB0000254	Organic acids and derivatives	Dicarboxylic acids and derivatives	Carboxylic acids and derivatives	Organic acids	Carbohydrate metabolism	Citrate cycle (TCA cycle)	map00020 Citrate cycle (TCA cycle); map00190 Oxidative phosphorylation; map00250 Alanine, aspartate and glutamate metabolism; map00310 Lysine degradation; map00350 Tyrosine metabolism; map00360 Phenylalanine metabolism; map00620 Pyruvate metabolism; map00630 Glyoxylate and dicarboxylate metabolism; map00640 Propanoate metabolism; map00650 Butanoate metabolism; map00760 Nicotinate and nicotinamide…	1.23287e+06	8.93487e+06	1.24889e+06	1.75764e+06	1.55239e+06	2.43358e+06	1.72039e+06	1.74315e+06	1.05663e+06	1.59822e+06	1.73847e+06	1.96175e+06	2.13698e+06	2.66005e+06	1.02469e+06	3.55956e+06	2.10061e+06	1.76482e+06	1.86996e+06	1.68096e+06	6.85793e+06	1.80324e+06	1.23303e+06	1.42383e+06	1.40929e+06	1.69421e+06	1.11929e+06	1.62572e+06	2.16224e+06	2.08767e+06
B100064	NEG	2.503	164.072	C9 H11 N O2	L-Phenylalanine	-5.83340713546932e-05	-0.35337068277347	98.6800516191485	level1	BMDB	C00079	HMDB0000159	Organic acids and derivatives	Amino acids, peptides, and analogues	Carboxylic acids and derivatives	Amino acids	Amino acid metabolism	Phenylalanine metabolism	map00360 Phenylalanine metabolism; map00400 Phenylalanine, tyrosine and tryptophan biosynthesis; map00470 D-Amino acid metabolism; map00970 Aminoacyl-tRNA biosynthesis; map01100 Metabolic pathways; map01210 2-Oxocarboxylic acid metabolism; map01230 Biosynthesis of amino acids; map02010 ABC transporters; map04974 Protein digestion and absorption; map04978 Mineral absorption; map05230 Central carbo…	1.02571e+08	8.67994e+07	8.16314e+07	8.12372e+07	6.50863e+07	8.48152e+07	8.14772e+07	6.35248e+07	8.57463e+07	8.00971e+07	7.68522e+07	6.31886e+07	9.92093e+07	7.96108e+07	1.13901e+08	1.54848e+08	7.40371e+07	8.44792e+07	7.70628e+07	7.06295e+07	6.10839e+07	1.05144e+08	8.77298e+07	7.3137e+07	1.3831e+08	8.81242e+07	8.62445e+07	1.20835e+08	9.41194e+07	7.18635e+07
B100066	NEG	0.622	132.03	C4 H7 N O4	L-Aspartic acid	4.24575000010918e-05	0.319139322164364	94.459058780941	level1	BMDB	C00049	HMDB0000191	Organic acids and derivatives	Amino acids, peptides, and analogues	Carboxylic acids and derivatives	Amino acids	Amino acid metabolism	Arginine biosynthesis	map00220 Arginine biosynthesis; map00250 Alanine, aspartate and glutamate metabolism; map00260 Glycine, serine and threonine metabolism; map00270 Cysteine and methionine metabolism; map00340 Histidine metabolism; map00410 beta-Alanine metabolism; map00470 D-Amino acid metabolism; map00760 Nicotinate and nicotinamide metabolism; map00770 Pantothenate and CoA biosynthesis; map00970 Aminoacyl-tRNA b…	1.03574e+06	1.68451e+06	1.22719e+06	1.53928e+06	1.41284e+06	1.31084e+06	1.51489e+06	1.11046e+06	1.12295e+06	971228	1.24054e+06	1.65018e+06	1.08623e+06	1.86267e+06	846464	3.38531e+07	1.19822e+06	1.43357e+06	1.35849e+06	907630	1.63e+06	1.01746e+06	1.30944e+06	935737	1.06589e+06	1.23996e+06	1.14622e+06	1.485e+06	1.32851e+06	1.23613e+06
B100068	NEG	1.087	135.031	C5 H4 N4 O	Hypoxanthine	-4.5125156219683e-05	-0.33170869028816	95.7810574896786	level1	BMDB	C00262	HMDB0000157	Organoheterocyclic compounds	Purines and purine derivatives	Imidazopyrimidines	Purines and derivatives	Nucleotide metabolism	Purine metabolism	map00230 Purine metabolism; map01100 Metabolic pathways; map01232 Nucleotide metabolism;	884819	2.81622e+06	118293	1.1401e+06	1.2428e+06	1.79081e+06	2.07873e+06	1.18789e+06	803495	2.55684e+06	715331	703312	1.02483e+06	2.40635e+06	1.11824e+06	2.77772e+07	1.70092e+06	2.49581e+06	3.86307e+06	2.93971e+06	1.73108e+06	2.44237e+06	2.5274e+06	3.35349e+06	3.12192e+06	1.934e+06	2.82203e+06	713928	1.07178e+06	862103
B100073	NEG	3.024	167.035	C8 H8 O4	3,4-Dihydroxybenzeneacetic acid	-8.16546799171647e-05	-0.485917533946595	98.460828127175	level1	BMDB	C01161	HMDB0001336	Benzenoids	Benzenediols	Phenols	Phenols and derivatives	Amino acid metabolism	Tyrosine metabolism	map00350 Tyrosine metabolism; map01100 Metabolic pathways; map04728 Dopaminergic synapse; map05030 Cocaine addiction; map05031 Amphetamine addiction; map05034 Alcoholism;	1.42635e+07	1.29179e+06	9.43961e+06	1.13612e+07	1.18205e+06	5.05919e+06	2.37298e+06	1.07992e+07	1.34847e+07	6.71752e+06	1.76866e+07	1.46568e+07	4.57467e+06	5.72657e+06	3.35069e+07	7.16591e+06	6.4556e+06	1.0476e+07	1.68096e+07	3.66748e+06	3.53116e+06	6.33696e+07	742044	1.65441e+07	2.67043e+07	3.43224e+06	850836	6.91962e+06	4.92711e+07	3.12184e+06
B100085	NEG	1.07	180.067	C9 H11 N O3	L-Tyrosine	-7.32957237801202e-05	-0.404783497571891	95.5778163427518	level1	BMDB	C00082	HMDB0000158	Organic acids and derivatives	Amino acids, peptides, and analogues	Carboxylic acids and derivatives	Amino acids	Metabolism of cofactors and vitamins	Ubiquinone and other terpenoid-quinone biosynthesis	map00130 Ubiquinone and other terpenoid-quinone biosynthesis; map00350 Tyrosine metabolism; map00360 Phenylalanine metabolism; map00400 Phenylalanine, tyrosine and tryptophan biosynthesis; map00730 Thiamine metabolism; map00970 Aminoacyl-tRNA biosynthesis; map01100 Metabolic pathways; map01210 2-Oxocarboxylic acid metabolism; map01230 Biosynthesis of amino acids; map01240 Biosynthesis of cofactor…	2.16268e+07	2.35405e+07	2.27009e+07	2.22686e+07	1.53322e+07	2.01902e+07	2.06365e+07	1.55642e+07	1.91157e+07	1.92189e+07	1.78962e+07	1.58326e+07	1.91239e+07	1.69284e+07	1.88528e+07	2.49025e+07	1.90013e+07	2.28125e+07	1.26197e+07	1.66013e+07	1.61266e+07	2.59497e+07	1.49609e+07	1.73139e+07	3.12922e+07	2.27837e+07	2.14801e+07	3.11307e+07	2.0263e+07	1.344e+07
B100092	NEG	2.883	178.051	C9 H9 N O3	Hippuric acid	-0.00016645368006607	-0.929606351610394	98.9444904355177	level1	BMDB	C01586	HMDB0000714	Benzenoids	Benzoic acids and derivatives	Benzene and substituted derivatives	Benzene and derivatives	NA	NA	NA	2.71031e+07	3.34255e+07	5.79587e+07	4.04843e+07	2.55623e+07	3.03556e+07	4.54192e+07	1.17462e+07	4.11982e+06	7.15958e+07	9.45451e+07	4.59807e+07	2.56348e+07	3.48891e+07	2.3832e+07	6.68464e+07	9.10798e+06	3.14352e+07	2.97862e+07	2.15693e+07	2.65157e+07	1.1956e+07	4.9888e+07	2.1739e+07	1.54783e+07	1.52962e+08	4.7659e+06	4.42079e+07	2.90794e+07	1.3608e+08
B100097	NEG	0.656	215.033	C6 H12 O6	D-Tagatose	-0.00018181374088044	-1.00972075967399	95.9325404230097	level1	BMDB	C00795	HMDB0003418	Organic oxygen compounds	Carbohydrates and carbohydrate conjugates	Organooxygen compounds	Carbohydrates	Carbohydrate metabolism	Galactose metabolism	map00052 Galactose metabolism; map01100 Metabolic pathways;	9.5642e+07	9.35409e+07	8.70458e+07	9.36295e+07	8.79736e+07	9.42737e+07	8.51086e+07	7.1123e+07	7.90649e+07	1.02193e+08	8.29208e+07	8.84318e+07	8.15424e+07	5.53136e+07	8.51892e+07	1.28209e+08	5.98466e+07	8.619e+07	8.12991e+07	6.31565e+07	3.28907e+07	6.92893e+07	6.45725e+07	8.03746e+07	1.07022e+08	7.06793e+07	6.66115e+07	8.00196e+07	1.33795e+08	8.38486e+07
B100107	NEG	0.619	173.009	C6 H6 O6	trans-Aconitic acid	-9.01515528255459e-05	-0.518063431108272	93.7545781583793	level1	BMDB	C02341	HMDB0000958	Organic acids and derivatives	Tricarboxylic acids and derivatives	Carboxylic acids and derivatives	Organic acids	Carbohydrate metabolism	C5-Branched dibasic acid metabolism	map01100 Metabolic pathways;	1.15066e+07	1.11896e+07	1.04966e+07	1.14476e+07	1.21263e+07	1.03566e+07	1.11568e+07	1.38812e+07	1.00527e+07	9.98066e+06	9.19506e+06	1.11645e+07	1.25788e+07	1.62543e+07	6.67103e+06	6.1251e+06	1.34317e+07	9.0587e+06	1.18086e+07	1.15734e+07	1.26669e+07	9.65022e+06	8.84888e+06	8.51906e+06	1.01568e+07	1.02287e+07	1.13013e+07	8.39739e+06	9.04436e+06	1.19045e+07
B100112	NEG	0.713	112.052	C4 H7 N3 O	Creatinine	9.70439710528126e-05	0.858348709528523	90.6527182520497	level1	BMDB	C00791	HMDB0000562	Organic acids and derivatives	Amino acids, peptides, and analogues	Carboxylic acids and derivatives	Amino acids, peptides, and analogues	Amino acid metabolism	Arginine and proline metabolism	map00330 Arginine and proline metabolism; map01100 Metabolic pathways;	2.36001e+06	6.69609e+06	8.55341e+06	4.21622e+06	2.64939e+06	3.54105e+06	2.89934e+06	2.01372e+06	2.3452e+06	2.90845e+06	2.50315e+06	2.75218e+06	2.92054e+06	4.5928e+06	2.18495e+06	3.97686e+06	3.68183e+06	3.29106e+06	3.66684e+06	3.63947e+06	3.01196e+06	3.68005e+06	4.5266e+06	2.49762e+06	3.17954e+06	2.86534e+06	3.91062e+06	5.91404e+06	1.03983e+07	3.64628e+06
B100116	POS	5.258	176.071	C10 H9 N O2	Indoleacetic acid	0.00015452857539344	0.882701001654514	91.5600053428099	level1	BMDB	C00954	HMDB0000197	Organoheterocyclic compounds	Indolyl carboxylic acids and derivatives	Indoles and derivatives	Indole and derivatives	Amino acid metabolism	Tryptophan metabolism	map00380 Tryptophan metabolism; map01100 Metabolic pathways;	4.20043e+07	2.27146e+07	2.03485e+07	2.43485e+07	3.86897e+07	1.67267e+07	2.60317e+07	2.41946e+07	2.5275e+07	2.49184e+07	3.6159e+07	2.12801e+07	3.58666e+07	1.9102e+07	3.80059e+07	3.13171e+07	4.55164e+07	3.06596e+07	2.44389e+07	2.70993e+07	2.68525e+07	3.0475e+07	2.10544e+07	1.99272e+07	5.01151e+07	4.29722e+07	4.07008e+07	3.77382e+07	3.34764e+07	1.8271e+07
B100121	NEG	0.847	215.033	C6 H12 O6	D-Psicose	35.976488557282	199799.020583096	87.0723314846192	level1	BMDB	C06468	HMDB0250793	Organic oxygen compounds	Carbohydrates and carbohydrate conjugates	Organooxygen compounds	Carbohydrates	NA	NA	NA	9.92086e+07	1.17111e+08	1.18892e+08	8.77371e+07	1.05676e+08	7.40318e+07	1.03062e+08	8.6792e+07	9.1187e+07	8.30657e+07	1.01009e+08	1.05416e+08	9.91338e+07	6.06849e+07	1.15883e+08	8.28726e+07	7.12136e+07	9.05796e+07	1.00386e+08	7.82823e+07	4.75269e+07	9.07186e+07	6.48274e+07	8.43765e+07	1.36559e+08	9.07016e+07	6.42823e+07	1.07623e+08	1.15991e+08	7.74197e+07
B100132	NEG	3.516	179.057	C7 H8 N4 O2	Theophylline	-9.75608988937893e-05	-0.541810166624211	96.6664861972074	level1	BMDB	C07130	HMDB0001889	Organoheterocyclic compounds	Purines and purine derivatives	Imidazopyrimidines	Purines and derivatives	Biosynthesis of other secondary metabolites	Caffeine metabolism	map00232 Caffeine metabolism; map01100 Metabolic pathways;	3.47515e+06	3.60355e+06	336069	6.59302e+06	7165.18	757756	5.36849e+06	1.35806e+06	499140	9838.29	691500	979180	1.20492e+07	3146.12	2960.72	2.80659e+06	4.31744e+06	416603	71787.7	113868	135024	2801.46	2911.51	4.06959e+06	242883	2999.15	8.12523e+06	2.48408e+06	300716	6.66126e+06
B100189	POS	1.83	132.102	C6 H13 N O2	L-Norleucine	7.45114891458343e-05	0.568379421393914	88.1731201309377	level1	BMDB	C01933	HMDB0001645	Organic acids and derivatives	Amino acids, peptides, and analogues	Carboxylic acids and derivatives	Amino acids, peptides, and analogues	NA	NA	NA	1.12281e+09	1.2948e+09	9.68823e+08	8.26316e+08	7.08491e+08	6.98562e+08	9.78766e+08	6.91012e+08	7.87837e+08	7.26247e+08	6.677e+08	7.32391e+08	9.84769e+08	8.2397e+08	7.22082e+08	1.11539e+09	8.70549e+08	9.31824e+08	7.32913e+08	6.91756e+08	6.1654e+08	9.31203e+08	7.90048e+08	9.12148e+08	9.84007e+08	7.34377e+08	7.3653e+08	1.03773e+09	8.15386e+08	6.93771e+08
B100194	NEG	3.057	188.035	C10 H7 N O3	Kynurenic acid	-9.44963772440133e-05	-0.499868181764808	95.2337202798783	level1	BMDB	C01717	HMDB0000715	Organoheterocyclic compounds	Quinoline carboxylic acids	Quinolines and derivatives	Quinoline carboxylic acids	Amino acid metabolism	Tryptophan metabolism	map00380 Tryptophan metabolism; map01100 Metabolic pathways;	1.62681e+06	1.10355e+06	2.02073e+06	474644	574431	820907	792882	1.06168e+06	1.36573e+06	1.19119e+06	1.02456e+06	1.09968e+06	1.28566e+06	1.20531e+06	879625	1.26982e+06	892275	1.23528e+06	799394	855736	515241	1.55968e+06	1.62119e+06	802659	2.24877e+06	1.21495e+06	1.18095e+06	1.92149e+06	1.12468e+06	459501
B100204	POS	0.83	130.086	C6 H11 N O2	Pipecolic acid	0.00010069916555721	0.780136058589993	61.301581779459	level1	BMDB	C00408	HMDB0000070	Organic acids and derivatives	Amino acids, peptides, and analogues	Carboxylic acids and derivatives	Amino acids, peptides, and analogues	Amino acid metabolism	Lysine degradation	map00310 Lysine degradation; map01100 Metabolic pathways;	3.14295e+07	8.03985e+07	2.81344e+07	3.01673e+07	3.05848e+07	3.88275e+07	3.99866e+07	5.44073e+07	8.33983e+07	7.59626e+07	6.5458e+07	3.6167e+07	6.2849e+07	7.13486e+07	5.19894e+07	7.957e+07	4.95591e+07	3.55797e+07	2.90415e+07	3.84097e+07	8.16058e+07	8.51626e+07	3.30598e+07	4.1689e+07	9.29178e+07	4.19677e+07	3.8031e+07	5.10509e+07	2.90404e+07	4.07032e+07
B100205	POS	3.465	181.072	C7 H8 N4 O2	Paraxanthine	0.00016594644230849	0.921593287652507	79.8064274199657	level1	BMDB	C13747	HMDB0001860	Organoheterocyclic compounds	Purines and purine derivatives	Imidazopyrimidines	Purines and derivatives	Biosynthesis of other secondary metabolites	Caffeine metabolism	map00232 Caffeine metabolism; map01100 Metabolic pathways;	3.91962e+07	6.85226e+07	5.50451e+06	8.87035e+07	58467.3	4.06294e+06	5.09504e+07	7.96046e+06	2.31114e+06	410155	4.89135e+06	1.21234e+07	1.26592e+08	56590.7	65513.3	2.99896e+07	6.2022e+07	9.1004e+06	509453	3.03486e+06	59532.3	65051.7	65588.6	4.68937e+07	1.26483e+06	63937.5	1.20258e+08	2.02077e+07	3.9021e+06	8.3727e+07
B100212	NEG	2.893	182.046	C8 H9 N O4	4-Pyridoxic acid	-0.00013341360914864	-0.728824407329587	93.1746453003125	level1	BMDB	C00847	HMDB0000017	Organoheterocyclic compounds	Pyridinecarboxylic acids and derivatives	Pyridines and derivatives	Pyridine and derivatives	Metabolism of cofactors and vitamins	Vitamin B6 metabolism	map00750 Vitamin B6 metabolism; map01100 Metabolic pathways;	1.86196e+06	3.14619e+06	1.37433e+06	1.15354e+06	1.94204e+06	1.29815e+06	3.82723e+06	2.21814e+06	1.23618e+06	2.30731e+06	2.13837e+07	1.1512e+06	1.81656e+06	1.44746e+06	1.80263e+06	1.59727e+06	1.83492e+06	2.00325e+06	2.57252e+06	2.78563e+06	3.78047e+06	2.30507e+06	2.01428e+06	908272	2.20529e+06	2.69343e+06	2.40603e+06	1.7346e+06	1.49961e+06	1.32645e+06
B100227	NEG	0.707	103.04	C4 H8 O3	3-Hydroxybutyric acid	2.37706722572284e-05	0.228460154139927	96.80999577506	level1	BMDB	C01089	HMDB0000011	Organic acids and derivatives	Beta hydroxy acids and derivatives	Hydroxy acids and derivatives	Organic acids	Carbohydrate metabolism	Butanoate metabolism	map00650 Butanoate metabolism; map01100 Metabolic pathways; map04024 cAMP signaling pathway;	2.39594e+07	2.55814e+07	2.96538e+07	2.68197e+07	4.27308e+07	8.77487e+06	3.24299e+07	2.47499e+07	2.64016e+07	2.11416e+07	2.36662e+07	2.02733e+07	2.0698e+07	4.28615e+07	1.45426e+07	2.54161e+07	3.56888e+07	2.49878e+07	1.56691e+07	4.46767e+07	6.5278e+07	2.21225e+07	3.80181e+07	1.48293e+07	1.63714e+07	1.67587e+07	2.36265e+07	1.27933e+07	1.28482e+07	4.0425e+07
B100241	NEG	4.186	188.072	C11 H11 N O2	Indole-3-methyl acetate	-0.00015330778063571	-0.810813459156644	94.7045680234426	level1	BMDB	NA	HMDB0029738	Organoheterocyclic compounds	Indolyl carboxylic acids and derivatives	Indoles and derivatives	Indole and derivatives	NA	NA	NA	156173	116546	119415	106913	2414.66	2.33131e+07	60832.6	78362.3	161644	278983	82969.6	106881	207145	101917	129253	437213	81534.4	199213	216419	62084.7	3079.73	97155	88070.1	31952.8	29641.2	114658	168297	1.25359e+06	66537.1	290127
B100251	POS	7.781	344.282	C19 H37 N O4	Dodecanoylcarnitine	0.00210676258313924	6.1372934483078	77.9195590130425	level1	BMDB	NA	HMDB0002250	Lipids and lipid-like molecules	Fatty acid esters	Fatty Acyls	Fatty acyls[FA]	NA	NA	NA	8.44373e+06	4.31001e+06	8.17405e+06	2.09698e+07	3.3057e+07	7.3867e+06	2.06647e+07	1.0489e+07	6.19601e+06	2.22999e+07	9.64534e+06	9.14719e+06	1.5896e+07	2.11684e+07	4.61895e+06	3.06625e+06	2.56583e+07	7.12353e+06	1.85349e+07	2.46492e+07	3.72996e+07	1.19425e+07	3.49587e+07	4.27386e+06	1.28659e+07	7.48524e+06	1.62219e+07	6.82404e+06	6.95472e+06	1.54727e+07
B100279	NEG	0.707	114.056	C5 H9 N O2	L-Proline	-7.23382075733525e-05	-0.628681688034194	74.1649412005535	level1	BMDB	C00148	HMDB0000162	Organic acids and derivatives	Amino acids, peptides, and analogues	Carboxylic acids and derivatives	Amino acids	Amino acid metabolism	Arginine and proline metabolism	map00330 Arginine and proline metabolism; map00470 D-Amino acid metabolism; map00970 Aminoacyl-tRNA biosynthesis; map01100 Metabolic pathways; map01230 Biosynthesis of amino acids; map02010 ABC transporters; map04974 Protein digestion and absorption; map04978 Mineral absorption; map05230 Central carbon metabolism in cancer;	2.48698e+06	6.35409e+06	8.42838e+06	4.20796e+06	2.54979e+06	4.26393e+06	2.99512e+06	1.95288e+06	2.42309e+06	1.96857e+06	2.47292e+06	3.11294e+06	4.33394e+06	4.48827e+06	2.48937e+06	4.91693e+06	5.01147e+06	3.58256e+06	3.71217e+06	3.0266e+06	4.32257e+06	3.1323e+06	2.98523e+06	2.38161e+06	3.30993e+06	2.34466e+06	3.8268e+06	5.83504e+06	1.01099e+07	2.47012e+06
B100282	NEG	0.737	173.104	C6 H14 N4 O2	L-Arginine	-0.00013158788780742	-0.755767166899357	60.4402889174351	level1	BMDB	C00062	HMDB0000517	Organic acids and derivatives	Amino acids, peptides, and analogues	Carboxylic acids and derivatives	Amino acids	Amino acid metabolism	Arginine biosynthesis	map00220 Arginine biosynthesis; map00330 Arginine and proline metabolism; map00470 D-Amino acid metabolism; map00970 Aminoacyl-tRNA biosynthesis; map01100 Metabolic pathways; map01230 Biosynthesis of amino acids; map02010 ABC transporters; map04150 mTOR signaling pathway; map04974 Protein digestion and absorption; map05014 Amyotrophic lateral sclerosis; map05022 Pathways of neurodegeneration - mu…	4.83587e+06	8.32452e+06	1.11055e+07	9.97382e+06	7.82321e+06	6.53836e+06	6.42792e+06	6.01238e+06	9.91198e+06	2.59973e+06	5.33065e+06	7.91353e+06	3.53777e+06	6.89402e+06	5.53269e+06	1.30389e+07	7.05132e+06	4.59301e+06	6.66315e+06	6.6852e+06	3.02619e+06	3.03767e+06	4.01792e+06	4.67551e+06	1.19449e+07	4.3818e+06	6.5033e+06	1.17467e+07	4.77399e+06	9.8183e+06
B100285	POS	4.495	102.055	C4 H7 N O2	1-Aminocyclopropanecarboxylic acid	0.00012155912108369	1.20298776771958	80.4369198368226	level1	BMDB	C01234	HMDB0036458	Organic acids and derivatives	Amino acids, peptides, and analogues	Carboxylic acids and derivatives	Amino acids, peptides, and analogues	Amino acid metabolism	Cysteine and methionine metabolism	map00270 Cysteine and methionine metabolism; map01100 Metabolic pathways;	6.2639e+07	6.73479e+07	6.02901e+07	6.01703e+07	6.322e+07	6.32209e+07	6.37215e+07	6.57059e+07	6.44481e+07	5.93899e+07	7.09754e+07	5.9977e+07	5.71008e+07	5.87254e+07	6.5725e+07	1.40624e+07	6.21514e+07	6.05373e+07	6.04486e+07	5.68067e+07	5.93988e+07	6.31542e+07	6.41384e+07	6.613e+07	8.02334e+07	6.55378e+07	6.58981e+07	6.16157e+07	7.89271e+07	6.05599e+07
B100296	NEG	0.693	154.062	C6 H9 N3 O2	L-Histidine	-2.60895449457621e-05	-0.168244231809278	92.4547718170401	level1	BMDB	C00135	HMDB0000177	Organic acids and derivatives	Amino acids, peptides, and analogues	Carboxylic acids and derivatives	Amino acids	Amino acid metabolism	Histidine metabolism	map00340 Histidine metabolism; map00410 beta-Alanine metabolism; map00470 D-Amino acid metabolism; map00970 Aminoacyl-tRNA biosynthesis; map01100 Metabolic pathways; map01230 Biosynthesis of amino acids; map02010 ABC transporters; map04974 Protein digestion and absorption; map05230 Central carbon metabolism in cancer;	1.27389e+07	1.7069e+07	1.38409e+07	1.44032e+07	1.19878e+07	1.77363e+07	1.20315e+07	9.1793e+06	1.32224e+07	1.46894e+07	1.36795e+07	1.36353e+07	1.50284e+07	1.55297e+07	1.36058e+07	1.87498e+07	1.40317e+07	1.42239e+07	1.33554e+07	1.18103e+07	8.40889e+06	1.63928e+07	1.47846e+07	1.25124e+07	1.98019e+07	1.48327e+07	1.6447e+07	1.69705e+07	1.48277e+07	1.21221e+07
B100311	NEG	9.203	407.28	C24 H40 O5	Cholic acid	-0.00045137859376609	-1.10554085475299	96.2762564490629	level1	BMDB	C00695	HMDB0000619	Lipids and lipid-like molecules	Bile acids, alcohols and derivatives	Steroids and steroid derivatives	Bile acids, alcohols and derivatives	Lipid metabolism	Primary bile acid biosynthesis	map00120 Primary bile acid biosynthesis; map01100 Metabolic pathways; map04976 Bile secretion;	804066	993041	1.09021e+06	1.05351e+06	898309	709169	389268	759988	1.17074e+06	3.0528e+06	616442	1.25797e+06	1.00693e+06	772272	830158	1.50981e+06	889973	728567	628505	663636	531760	612987	982714	880477	728973	567663	468603	1.29431e+06	736774	1.32611e+06
B100332	NEG	10.668	283.264	C18 H36 O2	Stearic acid	-0.0005128582765792	-1.80411410201386	99.5835575630749	level1	BMDB	C01530	HMDB0000827	Lipids and lipid-like molecules	Fatty acids and conjugates	Fatty Acyls	Fatty acyls[FA]	Lipid metabolism	Fatty acid biosynthesis	map00061 Fatty acid biosynthesis; map01040 Biosynthesis of unsaturated fatty acids; map01100 Metabolic pathways;	8.48602e+06	7.83873e+06	7.11499e+06	8.70919e+06	1.07375e+07	6.50312e+06	1.12539e+07	9.68014e+06	8.35814e+06	1.46077e+07	1.16182e+07	9.53553e+06	1.0942e+07	1.51938e+07	8.05929e+06	1.01571e+07	9.52667e+06	8.50108e+06	8.65818e+06	1.30499e+07	1.30603e+07	9.31386e+06	1.2418e+07	1.41305e+07	6.26025e+06	7.49346e+06	8.04887e+06	4.99097e+06	7.11965e+06	1.1755e+07
B100361	NEG	0.636	195.051	C5 H10 O5	D-Xylose	-0.00011939009601746	-0.795653779727774	86.2647158356683	level1	BMDB	C00181	HMDB0000098	Organic oxygen compounds	Carbohydrates and carbohydrate conjugates	Organooxygen compounds	Carbohydrates	Carbohydrate metabolism	Pentose and glucuronate interconversions	map00040 Pentose and glucuronate interconversions; map00520 Amino sugar and nucleotide sugar metabolism; map01100 Metabolic pathways; map02010 ABC transporters;	4.19626e+06	5.1369e+06	3.3467e+06	3.25806e+06	3.87627e+06	4.02531e+06	5.39724e+06	2.65083e+06	2.7974e+06	3.32849e+06	3.3835e+06	3.16783e+06	2.86367e+06	3.65217e+06	2.59118e+06	1.32883e+07	3.31208e+06	4.98628e+06	5.01163e+06	2.88947e+06	3.00525e+06	2.52842e+06	2.89444e+06	3.28863e+06	2.84067e+06	2.87058e+06	3.58484e+06	2.53263e+06	3.76634e+06	2.19574e+06
B100396	NEG	9.671	301.217	C20 H30 O2	Eicosapentaenoic acid	-0.00041096476456914	-1.35979927388158	94.9783152827222	level1	BMDB	C06428	HMDB0001999	Lipids and lipid-like molecules	Fatty acids and conjugates	Fatty Acyls	Fatty acyls[FA]	Lipid metabolism	Biosynthesis of unsaturated fatty acids	map01040 Biosynthesis of unsaturated fatty acids;	3.31526e+06	2.387e+06	1.14384e+07	2.62822e+06	6.96054e+06	2.54819e+06	6.91131e+06	1.70564e+06	2.49444e+06	3.16338e+06	1.13285e+07	4.24433e+06	2.02105e+06	2.09209e+06	1.51568e+06	1.91251e+06	2.39432e+06	2.29253e+06	2.43316e+06	2.20376e+06	2.90288e+06	2.03367e+06	2.26321e+06	1.79473e+07	2.48113e+06	1.47009e+06	1.86238e+06	911447	942445	2.12652e+06
B200001	NEG	0.687	87.0088	C3 H4 O3	Pyruvic acid	2.51947500942151e-05	0.286251789697743	99.62038222741	level1	BMDB	C00022	HMDB0000243	Organic acids and derivatives	Alpha-keto acids and derivatives	Keto acids and derivatives	Organic acids	Carbohydrate metabolism	Glycolysis / Gluconeogenesis	map00010 Glycolysis / Gluconeogenesis; map00020 Citrate cycle (TCA cycle); map00030 Pentose phosphate pathway; map00040 Pentose and glucuronate interconversions; map00053 Ascorbate and aldarate metabolism; map00250 Alanine, aspartate and glutamate metabolism; map00260 Glycine, serine and threonine metabolism; map00270 Cysteine and methionine metabolism; map00290 Valine, leucine and isoleucine bio…	4.9168e+06	8.70514e+06	5.72257e+06	5.27806e+06	6.12948e+06	6.92293e+06	7.20635e+06	7.49279e+06	5.11261e+06	8.93051e+06	9.48365e+06	6.31857e+06	7.78566e+06	8.78706e+06	4.96582e+06	2.05771e+06	8.71289e+06	8.38292e+06	4.78856e+06	4.85743e+06	1.10662e+07	8.27978e+06	8.3199e+06	7.1745e+06	7.87908e+06	7.64306e+06	6.73167e+06	6.59488e+06	5.26671e+06	5.5335e+06
B200002	NEG	0.663	89.0245	C3 H6 O3	L-Lactic acid	3.33369947753681e-05	0.37028065675154	91.5000364522605	level1	BMDB	C00186	HMDB0000190	Organic acids and derivatives	Alpha hydroxy acids and derivatives	Hydroxy acids and derivatives	Organic acids	Carbohydrate metabolism	Glycolysis / Gluconeogenesis	map00010 Glycolysis / Gluconeogenesis; map00051 Fructose and mannose metabolism; map00620 Pyruvate metabolism; map00640 Propanoate metabolism; map01100 Metabolic pathways; map04024 cAMP signaling pathway; map04066 HIF-1 signaling pathway; map04922 Glucagon signaling pathway; map05230 Central carbon metabolism in cancer;	1.39887e+08	2.04588e+08	1.5573e+08	1.56872e+08	1.25128e+08	1.50807e+08	1.56183e+08	2.14589e+08	1.15002e+08	2.17078e+08	3.10649e+08	1.73013e+08	3.18469e+08	4.41739e+08	1.32881e+08	2.81645e+08	2.79535e+08	2.62843e+08	1.96951e+08	1.51778e+08	5.27758e+08	2.43835e+08	2.25772e+08	2.45933e+08	1.66181e+08	2.25103e+08	2.48016e+08	1.66186e+08	9.51945e+07	1.11872e+08
B200005	NEG	0.758	145.062	C5 H10 N2 O3	D-Glutamine	-5.43637759164994e-05	-0.37217837480884	90.8065857462524	level1	BMDB	C00819	HMDB0003423	Organic acids and derivatives	Amino acids, peptides, and analogues	Carboxylic acids and derivatives	Amino acids, peptides, and analogues	Global and overview maps	Metabolic pathways	map00470 D-Amino acid metabolism; map01100 Metabolic pathways;	1.18348e+07	1.7631e+07	1.48342e+07	1.77418e+07	1.52593e+07	1.68709e+07	1.17288e+07	1.42673e+07	1.24106e+07	1.18598e+07	1.66566e+07	1.56284e+07	1.54625e+07	1.46143e+07	1.10669e+07	1.85176e+07	1.29492e+07	1.35124e+07	1.49452e+07	1.3346e+07	1.22117e+07	1.59736e+07	1.28489e+07	1.42012e+07	2.02135e+07	1.4684e+07	1.65836e+07	1.73999e+07	1.66482e+07	1.1062e+07
B200007	NEG	1.627	161.987	C4 H5 N O4 S	Acesulfame	-7.93543749750825e-05	-0.486854791629838	99.5354951330133	level1	BMDB	C06424	HMDB0033585	Organic acids and derivatives	NA	Organic sulfuric acids and derivatives	Organic acids	Lipid metabolism	Fatty acid biosynthesis	map00061 Fatty acid biosynthesis; map01100 Metabolic pathways;	26516.8	7262.55	59211.5	6311.94	565337	5180.11	4975.76	79620.6	658128	4691.2	1.5598e+06	4751.31	5122.89	5391.14	39512.7	64322.3	40378.1	33482.7	139171	5930.2	8869.78	5449.53	5170.04	872551	7010.24	29829.2	7516.4	5195.14	2.31639e+06	4850.84
B200009	NEG	0.709	209.066	C6 H12 O5	1,5-Anhydrosorbitol	46.0052792130057	280402.921236797	61.7023976402602	level1	BMDB	C07326	HMDB0002712	Organic oxygen compounds	Carbohydrates and carbohydrate conjugates	Organooxygen compounds	Carbohydrates	NA	NA	NA	8.37043e+06	1.20642e+07	6.265e+06	4.95962e+06	9.07022e+06	6.42909e+06	3.89847e+06	7.21239e+06	5.65606e+06	5.24907e+06	2.45258e+06	6.93488e+06	9.97357e+06	5.30788e+06	5.90033e+06	5.52579e+06	4.70361e+06	6.62134e+06	5.6749e+06	2.41151e+06	3.66269e+06	1.07624e+07	1.26298e+07	5.44222e+06	9.34718e+06	6.19589e+06	7.01065e+06	1.20958e+07	3.64516e+06	2.09138e+06
B200012	NEG	2.721	181.992	C7 H5 N O3 S	Saccharin	-7.39483331813062e-05	-0.404091430365511	99.9769758603145	level1	BMDB	C12283	HMDB0029723	Organoheterocyclic compounds	NA	Benzothiazoles	Benzothiazoles	NA	NA	map04742 Taste transduction;	90055.4	11685.6	366831	18409.5	1.33351e+06	740371	329421	52262	12371.7	68687.7	1.95994e+06	141369	60338.6	33178.6	6369.02	99918.8	26285.4	446835	16384.2	50422.6	251579	6125.54	77583.5	48265.7	154033	34314.2	6400.66	89247.5	143048	202444
B200013	POS	5.871	188.071	C11 H9 N O2	Indoleacrylic acid	0.00034169025209962	1.82660201170548	60.3147461668028	level1	BMDB	C06868	HMDB0000734	Organoheterocyclic compounds	Indoles	Indoles and derivatives	Indoles	Xenobiotics biodegradation and metabolism	Drug metabolism - cytochrome P450	map00982 Drug metabolism - cytochrome P450;	447833	169965	453970	357681	503732	8.81222e+06	300618	235447	575094	544270	394157	356871	479261	306406	653726	967025	269680	632907	759517	280690	62798.2	607698	433570	157053	301151	377753	516159	711936	216031	869666
B200014	NEG	4.032	187.007	C7 H8 O4 S	p-Cresol sulfate	-0.0001713888762822	-0.911573478914328	94.7183563123922	level1	BMDB	NA	HMDB0011635	Organic acids and derivatives	Arylsulfates	Organic sulfuric acids and derivatives	Organic acids	NA	NA	NA	4.54163e+08	8.08632e+07	8.07997e+07	7.80419e+07	6.80321e+07	8.81824e+07	4.58592e+08	2.00651e+08	4.07449e+07	3.00947e+08	3.32255e+08	2.88187e+08	6.74593e+08	1.28991e+08	3.30367e+08	2.89653e+08	3.78863e+08	2.50496e+08	2.46581e+08	2.7704e+08	1.78443e+07	2.64535e+08	3.06175e+08	1.36496e+08	3.94737e+08	2.88431e+08	2.21757e+07	2.79264e+08	5.46069e+08	5.08606e+07
B200016	NEG	4.645	199.007	C8 H8 O4 S	4-Vinylphenol sulfate	-0.00021539086412758	-1.07687716594268	97.8154017625243	level1	BMDB	NA	HMDB0062775	Organic acids and derivatives	Arylsulfates	Organic sulfuric acids and derivatives	Organic acids	NA	NA	NA	4.11019e+06	6.87097e+06	7.69066e+06	6.71502e+07	3.35803e+07	3.78911e+06	1.06827e+07	9.27134e+06	2.90906e+06	7.13044e+06	2.31705e+06	7.59587e+06	1.24073e+07	3.867e+06	2.59713e+07	1.104e+07	6.08847e+06	7.30014e+06	5.04171e+06	4.91424e+07	5.29508e+06	1.78886e+07	1.89374e+07	1.13097e+07	1.1602e+07	1.64303e+07	1.25617e+07	4.22258e+07	5.86116e+06	2.06063e+06
B200017	POS	0.925	98.9843	H3 O4 P	Phosphate	7.50540845331216e-05	0.766038610845771	69.3264762744251	level1	BMDB	C00009	HMDB0001429	Homogeneous non-metal compounds	Non-metal phosphates	Non-metal oxoanionic compounds	Non-metal phosphates	Energy metabolism	Oxidative phosphorylation	map00190 Oxidative phosphorylation; map02010 ABC transporters; map04928 Parathyroid hormone synthesis, secretion and action; map04978 Mineral absorption; map05012 Parkinson disease; map05022 Pathways of neurodegeneration - multiple diseases;	1.19735e+08	1.40175e+08	9.9646e+07	1.3923e+08	1.4072e+08	1.58061e+08	1.23982e+08	1.05455e+08	1.18194e+08	1.12115e+08	9.98538e+07	1.45603e+08	9.8791e+07	1.64412e+08	1.14039e+08	2.56115e+07	1.04839e+08	1.37163e+08	1.11553e+08	1.17641e+08	1.59382e+08	8.11332e+07	7.7303e+07	8.99619e+07	1.12678e+08	1.05021e+08	9.68444e+07	1.04334e+08	1.25178e+08	1.27785e+08
B200018	NEG	3.135	204.066	C11 H11 N O3	Indolelactic acid	-0.00028884774687298	-1.40850569745552	93.10151158207	level1	BMDB	C02043	HMDB0000671	Organoheterocyclic compounds	Indolyl carboxylic acids and derivatives	Indoles and derivatives	Indole and derivatives	NA	NA	NA	7.68939e+06	4.62605e+06	1.13585e+07	4.46203e+06	5.67256e+06	5.04367e+06	9.85085e+06	1.57e+07	1.10797e+07	6.52646e+06	9.16667e+06	7.59281e+06	1.05152e+07	6.09451e+06	9.98649e+06	8.34622e+06	7.76716e+06	6.5123e+06	8.9753e+06	6.49874e+06	5.27776e+06	1.4405e+07	1.30236e+07	7.36235e+06	7.81119e+06	8.29711e+06	1.08144e+07	1.03328e+07	8.95691e+06	8.48442e+06
B200019	NEG	3.67	203.002	C7 H8 O5 S	4-Methylcatechol 1-sulfate	-0.00021291085349162	-1.04363336376189	97.1185796373742	level1	BMDB	NA	HMDB0240459	Organic acids and derivatives	Arylsulfates	Organic sulfuric acids and derivatives	Organic acids	NA	NA	NA	2.49736e+07	2.18372e+06	1.40459e+07	6.09583e+06	1.17024e+06	5.8743e+06	1.31836e+07	2.14807e+07	454084	2.82351e+07	1.61553e+07	4.62872e+07	7.84151e+07	2.39037e+07	1.40808e+07	1.56793e+07	1.37027e+07	5.52241e+06	1.38602e+07	2.34813e+07	715121	5.05525e+07	9.74341e+07	3.09743e+06	4.86539e+07	1.55808e+07	241919	2.43996e+07	1.51665e+07	1.97995e+07
B200027	NEG	1.169	151.026	C5 H4 N4 O2	Oxypurinol	-9.69544857980509e-05	-0.637718222778847	98.2951365166971	level1	BMDB	C07599	HMDB0000786	Organoheterocyclic compounds	Purines and purine derivatives	Imidazopyrimidines	Purines and derivatives	NA	NA	NA	1.18918e+06	6.51642e+06	1.79008e+06	2.35053e+06	1.57406e+06	1.6339e+06	1.8489e+06	4.235e+06	1.28326e+06	1.70292e+06	2.47682e+06	1.55599e+06	1.73473e+06	2.78286e+06	2.15085e+06	9.64056e+06	4.18441e+06	3.15154e+06	1.40641e+06	2.00805e+06	3.41041e+06	2.92923e+06	3.35191e+06	2.18338e+06	2.48311e+06	2.67003e+06	5.12956e+06	1.74147e+06	1.73331e+06	1.42448e+06
B200028	NEG	4.055	151.04	C8 H8 O3	Vanillin	-0.00015041781247759	-0.989282735764379	95.2399328830837	level1	BMDB	C00755	HMDB0012308	Benzenoids	Methoxyphenols	Phenols	Phenols and derivatives	Xenobiotics biodegradation and metabolism	Aminobenzoate degradation	map01100 Metabolic pathways;	45463.3	61190.6	65741	75219.6	73510.5	44201.9	47197.7	61825.6	70079.9	22224.8	77075.5	81275	57708.3	97334.6	36264.9	718771	189801	71043.9	74554.6	376116	636508	71461.1	136888	28021.5	166780	62048.8	53396.3	70938.2	473297	129882
B200031	NEG	6.439	165.092	C10 H14 O2	Perillic acid	-0.00013155461829228	-0.792023537915996	70.5051240197478	level1	BMDB	C11924	HMDB0004586	Lipids and lipid-like molecules	Monoterpenoids	Prenol lipids	Terpenoids	Metabolism of terpenoids and polyketides	Limonene and pinene degradation	NA	1.42212e+06	561163	1.24878e+06	763583	283298	2.309e+06	1.39473e+06	1.7687e+06	560402	950331	728365	845192	1.67637e+06	586094	1.35034e+06	927002	648010	1.22951e+06	1.07499e+06	495916	795539	1.19949e+06	1.15067e+06	483466	1.36148e+06	505162	2.33938e+06	855012	565463	2.70196e+06
B200037	NEG	5.026	159.103	C8 H16 O3	3-Hydroxyvalproic acid	-0.00011086064250776	-0.692403229582584	92.9372840602157	level1	BMDB	C16651	HMDB0013899	Lipids and lipid-like molecules	Fatty acids and conjugates	Fatty Acyls	Fatty acyls[FA]	Xenobiotics biodegradation and metabolism	Drug metabolism - cytochrome P450	map00982 Drug metabolism - cytochrome P450;	3.84517e+06	1.2568e+06	1.63381e+06	1.86969e+06	1.53362e+06	1.1944e+06	2.2879e+06	1.837e+06	1.51544e+06	2.23949e+06	1.41734e+06	1.64362e+06	2.68195e+06	1.93814e+06	1.07451e+06	1.84957e+06	1.55902e+06	1.43705e+06	1.37401e+06	2.36456e+06	2.76962e+06	1.74163e+06	1.73203e+06	1.2541e+06	1.78024e+06	1.43125e+06	2.43799e+06	1.13011e+06	1.04308e+06	2.50434e+06
B200043	POS	5.345	169.05	C8 H8 O4	Vanillic acid	3.61321033039985e-05	0.215017957961426	75.663155123128	level1	BMDB	C06672	HMDB0000484	Benzenoids	Benzoic acids and derivatives	Benzene and substituted derivatives	Benzene and derivatives	Xenobiotics biodegradation and metabolism	Aminobenzoate degradation	NA	3.28431e+08	5.11815e+07	2.06554e+08	2.69698e+08	7.30365e+07	1.35568e+08	3.44346e+07	2.59098e+08	3.25405e+08	1.33152e+08	4.61786e+08	3.5887e+08	1.81413e+08	1.40125e+08	7.89672e+08	1.6831e+08	1.36837e+08	2.35677e+08	4.25397e+08	1.41503e+08	5.95941e+07	1.59985e+09	2.87007e+07	4.02129e+08	5.30915e+08	1.21697e+08	4.83611e+06	2.50304e+08	1.13879e+09	1.3338e+08
B200051	NEG	1.642	188.986	C6 H6 O5 S	3,4-dihydroxybenzenesulfonic acid	-0.0001264541015189	-0.665570343381003	92.6050210628294	level1	BMDB	NA	NA	NA	NA	NA	NA	NA	NA	NA	1579.48	2117.03	1437.56	4678.71	1447.1	1426.58	1394.93	3765.71	1417.43	1309.53	1978.56	3617.28	32635.3	1502.19	1660.86	169217	720786	1689.55	1506.99	1682.19	2550.37	1477.7	6037.11	1419.67	2135.4	1482.25	3858.29	8084.3	1588.22	2098.19
B200052	NEG	2.438	188.986	C6 H6 O5 S	Hydroquinone sulfate	-0.00011954410510384	-0.629200714942766	96.7045870463768	level1	BMDB	NA	HMDB0240263	Organic acids and derivatives	Arylsulfates	Organic sulfuric acids and derivatives	Organic acids	NA	NA	NA	3.51668e+07	9.6662e+06	4.86348e+07	2.12381e+08	5.00133e+07	1.77027e+07	4.62313e+07	5.39234e+07	2.95845e+07	3.63725e+07	4.54169e+07	3.27981e+07	4.06174e+07	2.58598e+07	3.17053e+07	1.61142e+08	2.67236e+07	3.6137e+07	3.66896e+07	4.51471e+07	4.04813e+07	2.15358e+07	4.48374e+07	2.48997e+07	3.71075e+07	7.14429e+07	6.31062e+07	6.59636e+07	3.27276e+07	7.52074e+07
B200055	NEG	7.296	236.105	C10 H19 N O3	Capryloylglycine	35.9758406562717	178862.821229027	97.6525891319036	level1	BMDB	NA	HMDB0000832	Organic acids and derivatives	Amino acids, peptides, and analogues	Carboxylic acids and derivatives	Amino acids, peptides, and analogues	NA	NA	NA	5.03181e+07	8.14979e+06	1.56891e+07	3.39538e+06	3.1882e+07	9.22815e+06	2.62667e+06	1.33469e+07	3.61004e+07	1.26869e+07	6.18932e+06	4.21853e+07	1.23921e+07	5.068e+07	5.72912e+06	4.75311e+06	5.10439e+06	1.29702e+07	5.04961e+06	7.10903e+06	6.39503e+06	3.60744e+06	1.21696e+07	3.03173e+06	1.94597e+06	1.61272e+07	2.28784e+06	2.23114e+07	2.67791e+07	4.01926e+07
B200059	NEG	3.273	203.002	C7 H8 O5 S	4-Methylcatechol 2-sulfate	-0.00015639148955415	-0.766590211961907	90.0633327813068	level1	BMDB	NA	HMDB0240461	Organic acids and derivatives	Arylsulfates	Organic sulfuric acids and derivatives	Organic acids	NA	NA	NA	3.21957e+06	1.76399e+06	3.70862e+06	1.97238e+07	3.53877e+06	1.18174e+06	7.80063e+06	4.74705e+06	1.63941e+06	2.37123e+06	4.74188e+06	1.52033e+06	5.42659e+06	1.15244e+06	2.32051e+06	8.81485e+06	3.24107e+06	2.76985e+06	2.24007e+06	4.96802e+06	2.87735e+06	4.05863e+06	5.89227e+06	1.35977e+06	4.57151e+06	4.90772e+06	3.35833e+06	8.84747e+06	2.3237e+06	7.02401e+06
B200061	NEG	1.265	115.04	C5 H8 O3	Levulinic acid	1.28374570493861e-05	0.110622583873709	86.9281863565514	level1	BMDB	NA	HMDB0000720	Organic acids and derivatives	Gamma-keto acids and derivatives	Keto acids and derivatives	Organic acids	NA	NA	NA	2.33891e+07	2.28112e+07	2.3963e+07	1.69483e+07	2.07524e+07	1.53229e+07	2.17541e+07	1.91842e+07	1.94185e+07	2.33402e+07	1.63123e+07	1.32762e+07	1.65394e+07	1.92004e+07	1.56742e+07	2.21077e+07	2.33396e+07	2.2339e+07	1.49473e+07	1.95811e+07	1.58516e+07	2.07536e+07	1.73132e+07	2.05801e+07	2.23122e+07	1.70458e+07	1.76809e+07	2.0715e+07	1.82715e+07	1.58144e+07
B200065	NEG	2.812	165.056	C9 H10 O3	3-(3-Hydroxyphenyl)propanoic acid	-7.8391208148787e-05	-0.47205705626132	93.093843430822	level1	BMDB	C11457	HMDB0000375	Phenylpropanoids and polyketides	NA	Phenylpropanoic acids	Phenylpropanoic acids	Amino acid metabolism	Phenylalanine metabolism	map00360 Phenylalanine metabolism; map01100 Metabolic pathways;	451195	238921	808144	389129	3.4216e+06	4.12621e+06	310332	1.31814e+06	161352	1.15716e+06	2.97583e+06	815946	1.92957e+06	212119	830233	4.81718e+06	232199	1.60414e+06	324032	1.00435e+06	422550	420317	3.5109e+06	1.05528e+06	4.7673e+06	8.43197e+06	687724	975459	231698	955637
B200073	POS	1.68	177.102	C10 H12 N2 O	Cotinine	5.69867546573732e-06	0.0323613768954412	67.5607139371386	level1	BMDB	NA	HMDB0001046	Organoheterocyclic compounds	Pyrrolidinylpyridines	Pyridines and derivatives	Pyridine and derivatives	NA	NA	NA	103704	117297	110091	86774.2	107382	101904	111431	126546	120292	103413	127258	88334.9	106907	78390.7	131955	365838	119682	95057	94860.2	97170.4	2.95159e+06	127832	131469	137995	126025	134432	125787	104641	165829	99821
B200097	POS	5.87	190.086	C11 H11 N O2	Indole-3-propionic acid	2.18625348225032e-05	0.11562646991471	85.889311916685	level1	BMDB	NA	HMDB0002302	Organoheterocyclic compounds	Indolyl carboxylic acids and derivatives	Indoles and derivatives	Indole and derivatives	NA	NA	NA	1.53699e+07	1.71003e+06	1.11449e+07	1.10473e+07	235283	5.72757e+08	4.90162e+06	1.85343e+06	1.54247e+07	2.05117e+07	7.72432e+06	1.03976e+07	1.74067e+07	9.81165e+06	1.20863e+07	3.81491e+07	6.7615e+06	2.03499e+07	1.95067e+07	6.38564e+06	83443.9	8.70558e+06	7.8702e+06	3.36251e+06	2.69877e+06	1.04864e+07	1.62195e+07	1.87558e+07	6.13641e+06	2.73226e+07
B200104	POS	3.339	185.129	C9 H16 N2 O2	N-(3-acetamidopropyl)pyrrolidin-2-one	0.00038182369326023	2.07376304057665	76.1956509773945	level1	BMDB	NA	HMDB0061384	Organoheterocyclic compounds	N-alkylpyrrolidines	Pyrrolidines	N-alkylpyrrolidines	NA	NA	NA	7.31475e+07	2.68065e+07	5.26836e+07	3.81856e+07	2.98039e+07	4.78546e+07	8.3349e+07	6.11564e+07	3.81261e+07	2.88808e+07	1.62583e+07	4.50139e+07	5.62678e+07	4.73759e+07	2.37868e+07	6.40572e+07	3.43724e+07	4.70335e+07	2.79381e+07	4.96543e+07	5.14249e+07	3.61531e+07	6.42751e+07	3.36086e+07	3.37733e+07	3.62126e+07	8.59202e+07	5.01301e+07	3.25299e+07	5.98768e+07
B200148	NEG	8.821	432.311	C26 H43 N O4	Glycolithocholic acid	-0.0006295033955439	-1.45274749634803	90.2119915637349	level1	BMDB	NA	NA	NA	NA	NA	NA	NA	NA	NA	452110	157849	154689	2462.34	3141.77	105435	51824.5	71457.1	2613.04	55291.9	22159.1	46399.9	648674	26326	180114	31804	27597.2	20994.7	85681.4	12614.6	2339.3	10881.8	2458.22	13061.7	1.48283e+06	326802	2408.2	272064	291027	280331
B200154	NEG	8.385	498.288	C26 H45 N O6 S	Tauroursodeoxycholic acid	-0.00108342513522075	-2.16990220034698	98.7484569789556	level1	BMDB	NA	HMDB0000874	Lipids and lipid-like molecules	Bile acids, alcohols and derivatives	Steroids and steroid derivatives	Bile acids, alcohols and derivatives	NA	NA	NA	1.02961e+07	1.27737e+06	1.19859e+06	942426	27631	556087	1.03359e+06	263406	29918.4	795593	576470	265501	3.52359e+06	464940	2.22243e+06	1.53453e+06	370901	559776	482170	99350.6	74952.4	947969	2.57555e+06	629588	5.45245e+06	1.09205e+07	50686	1.69772e+06	1.63237e+06	1.85437e+06
B200155	NEG	8.263	498.288	C26 H45 N O6 S	Taurochenodeoxycholic acid	-0.0010885944463439	-2.18025538416722	98.9040735630752	level1	BMDB	C05465	HMDB0000951	Lipids and lipid-like molecules	Bile acids, alcohols and derivatives	Steroids and steroid derivatives	Bile acids, alcohols and derivatives	Lipid metabolism	Primary bile acid biosynthesis	map00120 Primary bile acid biosynthesis; map04976 Bile secretion; map04979 Cholesterol metabolism;	7.36035e+06	3.25493e+06	1.76748e+06	2.08959e+06	674508	1.06811e+06	472801	445819	2.20559e+06	1.63341e+06	391401	743655	2.39432e+06	704179	2.8695e+06	2.26161e+06	675866	1.33929e+06	985851	589215	4.53948e+06	4.0985e+06	8.51669e+06	2.12584e+06	1.18425e+07	2.96378e+07	4.78791e+06	3.91953e+06	3.16118e+06	1.73889e+06
B200160	NEG	7.793	514.283	C26 H45 N O7 S	Tauro-b-muricholic acid	-0.00123596288881345	-2.39856949563748	97.668027003129	level1	BMDB	NA	HMDB0000932	Lipids and lipid-like molecules	Bile acids, alcohols and derivatives	Steroids and steroid derivatives	Bile acids, alcohols and derivatives	NA	NA	NA	1.60579e+06	282782	223602	223266	10381.2	53954	35918.7	42350.1	130079	106847	92061.2	28004.1	264441	39546.9	278975	200299	50212.4	80672.2	23593.1	58525.1	250040	330846	633820	173263	1.20022e+06	2.10288e+07	240024	250922	86262.1	229876
B200168	NEG	5.019	144.045	C9 H7 N O	Indole-3-carboxaldehyde	-8.28756690793853e-05	-0.571348431443481	94.3785308542919	level1	BMDB	C08493	HMDB0029737	Organoheterocyclic compounds	Indoles	Indoles and derivatives	Indoles	NA	NA	NA	1.88294e+06	3.70302e+06	3.10286e+06	2.51986e+06	2.38577e+06	2.57096e+06	4.28234e+06	3.87328e+06	3.15032e+06	5.09223e+06	3.66432e+06	3.29278e+06	5.33455e+06	1.90894e+06	7.81272e+06	1.84114e+06	2.94535e+06	2.65546e+06	4.13042e+06	3.58915e+06	3.35217e+06	6.15857e+06	6.39142e+06	2.76423e+06	5.80406e+06	2.85417e+06	4.77035e+06	6.16057e+06	4.50883e+06	2.85539e+06
B200177	NEG	9.947	279.232	C18 H32 O2	Linoleic acid	-0.00046193119283088	-1.64834004228142	99.9738193343795	level1	BMDB	C01595	HMDB0000673	Lipids and lipid-like molecules	Lineolic acids and derivatives	Fatty Acyls	Fatty acyls[FA]	Lipid metabolism	Linoleic acid metabolism	map00591 Linoleic acid metabolism; map01040 Biosynthesis of unsaturated fatty acids; map01100 Metabolic pathways;	8.18639e+07	5.93494e+07	4.91101e+07	1.0285e+08	1.13247e+08	8.02106e+07	1.02468e+08	7.67728e+07	7.53249e+07	1.13468e+08	1.14238e+08	9.21421e+07	9.76077e+07	1.16997e+08	7.82953e+07	4.35187e+07	5.76948e+07	1.12826e+08	7.34579e+07	1.27263e+08	1.58521e+08	1.01987e+08	9.32589e+07	9.59388e+07	4.15201e+07	5.87536e+07	8.0533e+07	3.00602e+07	3.65989e+07	8.24351e+07
B300053	NEG	9.272	249.186	C16 H26 O2	5E,8E,11E-hexadecatrienoic acid	-0.0004717337890554	-1.88547745604165	85.8359975112262	level1	BMDB	NA	HMDB0340898	NA	NA	NA	NA	NA	NA	NA	364622	618442	310696	575962	562681	416216	633219	310028	553489	658728	986361	459944	623597	584302	324717	295718	407962	473059	281919	582305	899435	391626	435075	1.6942e+06	217485	400447	620829	123603	152862	356317
B300057	POS	3.89	261.144	C11 H20 N2 O5	gamma-Glutamylleucine	-1.47452727787822e-05	-0.0566826718917422	70.387010960017	level1	BMDB	NA	HMDB0011171	Organic acids and derivatives	Amino acids, peptides, and analogues	Carboxylic acids and derivatives	Amino acids, peptides, and analogues	NA	NA	NA	2.47817e+07	2.17814e+07	2.49382e+07	2.09468e+07	1.87028e+07	1.69148e+07	1.61778e+07	1.60002e+07	1.41934e+07	1.47889e+07	2.05201e+07	1.34076e+07	1.92207e+07	1.60539e+07	1.89797e+07	1.84252e+07	2.62245e+07	1.7481e+07	1.50601e+07	1.50863e+07	1.49501e+07	3.1524e+07	2.34496e+07	1.43063e+07	2.62048e+07	1.43626e+07	2.5437e+07	2.11488e+07	1.65937e+07	1.44641e+07
B300071	NEG	7.812	283.191	C16 H28 O4	8-Hexadecenedioic acid	-0.00050633243324682	-1.78161380648125	90.5768794723672	level1	BMDB	NA	NA	NA	NA	NA	NA	NA	NA	NA	3.11957e+06	2.27906e+06	919134	958982	1.48799e+06	2.40136e+06	907389	833305	1.30467e+06	1.61169e+06	571582	1.43937e+06	2.25017e+06	936158	1.38205e+06	1.22145e+06	1.03516e+06	1.21792e+06	826175	1.28515e+06	1.22452e+06	1.17785e+06	2.35905e+06	867431	1.65182e+06	1.63895e+06	752684	1.38911e+06	1.01172e+06	2.00714e+06
B300083	NEG	9.926	299.259	C18 H36 O3	xi-10-Hydroxyoctadecanoic acid	-0.00032052738532684	-1.06747653889511	92.9968727444934	level1	BMDB	NA	HMDB0037396	Lipids and lipid-like molecules	Fatty acids and conjugates	Fatty Acyls	Fatty acyls[FA]	NA	NA	NA	3.30985e+06	3.48955e+06	3.22034e+06	4.45859e+06	4.82534e+06	3.40518e+06	4.85355e+06	4.26477e+06	3.8424e+06	4.94583e+06	5.11087e+06	4.01581e+06	5.01628e+06	5.98119e+06	3.50111e+06	4.56984e+06	3.85005e+06	4.52816e+06	3.58465e+06	5.52692e+06	5.01323e+06	3.48998e+06	4.3708e+06	4.26739e+06	3.16933e+06	3.49977e+06	3.79179e+06	2.60135e+06	3.01602e+06	4.40959e+06
B300090	NEG	9.968	327.29	C20 H40 O3	2-Hydroxyeicosanoic acid	-0.00038315330118621	-1.16709087108171	81.9121137240886	level1	BMDB	NA	HMDB0061659	Lipids and lipid-like molecules	Fatty acids and conjugates	Fatty Acyls	Fatty acyls[FA]	NA	NA	NA	2.18374e+06	1.07338e+06	2.23784e+06	1.12324e+06	3.98139e+06	1.7384e+06	2.08189e+06	1.65957e+06	2.56559e+06	6.49822e+06	1.53047e+06	2.83595e+06	949865	985958	1.36856e+06	2.33987e+06	1.30365e+06	1.67275e+06	1.40635e+06	2.39253e+06	2.67152e+06	1.63202e+06	726497	2.72268e+06	2.63744e+06	1.35574e+06	982719	1.18786e+06	1.05755e+06	2.71467e+06
B300102	NEG	7.579	371.189	C19 H32 O5 S	5alpha-androstan-3beta,17beta-diol monosulfate	-0.00045752534805387	-1.2292557252082	92.8337676830205	level1	BMDB	NA	NA	NA	NA	NA	NA	NA	NA	NA	73848.1	149794	220474	95247.1	115731	136991	405662	119881	168680	96337.1	230633	200483	569153	90667.3	202053	103759	2.80035e+06	169148	112965	157598	139280	638860	2.15706e+06	100173	78799.1	101311	563492	3.19259e+06	75055	141493
B300107	NEG	7.353	397.205	C21 H34 O5 S	Allopregnanolone sulfate	-0.00050251005990276	-1.26191371235941	90.4123793976233	level1	BMDB	NA	HMDB0240591	Lipids and lipid-like molecules	Sulfated steroids	Steroids and steroid derivatives	Steroids and derivatives	NA	NA	NA	1.51486e+07	2.8002e+07	1.47624e+07	8.52363e+06	1.95549e+07	2.07834e+07	6.49462e+06	1.27377e+07	4.20979e+07	2.38379e+07	9.86236e+06	1.78164e+07	2.17367e+07	2.72757e+07	1.19778e+07	1.78305e+07	3.5969e+07	2.38415e+07	7.50855e+06	1.42888e+07	2.11499e+07	1.61659e+07	1.31808e+07	1.65542e+07	1.06982e+07	6.31804e+06	1.4053e+07	2.65764e+07	1.56632e+07	2.90588e+07
B300116	NEG	10.12	462.298	C23 H46 N O6 P	PE(P-18:1/0:0)	-0.0007914295796354	-1.70822115570026	92.4768953650737	level1	BMDB	NA	NA	NA	NA	NA	NA	NA	NA	NA	1.87796e+06	1.12408e+06	1.51926e+06	1.93324e+06	1.03236e+06	752160	2.31402e+06	2.3817e+06	1.51772e+06	3.37183e+06	1.79613e+06	1.38071e+06	2.32832e+06	3.13969e+06	1.17262e+06	3.02419e+06	2.62051e+06	2.51896e+06	2.28317e+06	4.30358e+06	1.41638e+07	1.80912e+06	2.38318e+06	3.66201e+06	1.52447e+06	1.98687e+06	2.41475e+06	1.27864e+06	2.41361e+06	2.09444e+06
B300124	NEG	9.084	583.256	C33 H36 N4 O6	Bilirubin	-0.00025472827519479	-0.435981850439117	98.1619559723034	level1	BMDB	C00486	HMDB0000054	Organoheterocyclic compounds	Bilirubins	Tetrapyrroles and derivatives	Bilirubins	Metabolism of cofactors and vitamins	Porphyrin and chlorophyll metabolism	map00860 Porphyrin metabolism; map01100 Metabolic pathways; map04976 Bile secretion;	7.18859e+06	9.92909e+06	7.43312e+06	1.72545e+07	2.0097e+07	1.68235e+07	9.54867e+06	3.37355e+06	9.14757e+06	1.95567e+07	1.37737e+07	2.07025e+07	3.52247e+07	7.82218e+06	1.09044e+07	1.22373e+07	1.03588e+07	1.51137e+07	4.41679e+07	1.72438e+07	1.48811e+07	2.76545e+07	1.30451e+07	4.16569e+06	2.95636e+07	1.23538e+07	3.05058e+07	1.92357e+07	1.66228e+07	1.55146e+07
B300126	NEG	9.406	595.288	C27 H49 O12 P	PI(18:2/0:0)	-0.00038679581768974	-0.648663938458835	96.053902720481	level1	BMDB	NA	NA	NA	NA	NA	NA	NA	NA	NA	1.89231e+06	1.78078e+06	2.44834e+06	4.00913e+06	2.05085e+06	1.8664e+06	1.96852e+06	5.35267e+06	1.73745e+06	1.74559e+06	2.17788e+06	2.4279e+06	1.86721e+06	1.20131e+06	2.93859e+06	1.87731e+06	1.45233e+06	1.18603e+06	1.17748e+06	3.38038e+06	1.79172e+06	1.73256e+06	1.28744e+06	1.26299e+06	1.96793e+06	2.72171e+06	903456	2.60486e+06	1.59239e+06	1.44716e+06
B300135	NEG	7.084	369.174	C19 H30 O5 S	5-Androstenediol	-0.00041634651819322	-1.12470946478309	95.8520719384196	level1	BMDB	C04295	HMDB0003818	Lipids and lipid-like molecules	Androstane steroids	Steroids and steroid derivatives	Steroids and derivatives	Lipid metabolism	Steroid hormone biosynthesis	map00140 Steroid hormone biosynthesis; map04913 Ovarian steroidogenesis;	1.66154e+07	1.34558e+07	9.94744e+06	5.07726e+06	1.03371e+07	5.66577e+06	1.6444e+07	1.51362e+07	2.21393e+07	1.24492e+07	1.86943e+07	1.63566e+07	1.99799e+07	1.21976e+07	1.86858e+07	1.07951e+07	2.3232e+07	1.33917e+07	9.40183e+06	2.23483e+07	1.30134e+07	1.97392e+07	2.73546e+07	2.63177e+06	1.15588e+07	7.94131e+06	2.13958e+07	1.34668e+07	4.03942e+06	1.65912e+07
B300141	NEG	2.487	195.052	C7 H8 N4 O3	1,7-Dimethyluric acid	-0.00024872099749018	-1.26859866436273	95.9967416631677	level1	BMDB	C16356	HMDB0011103	Organoheterocyclic compounds	Purines and purine derivatives	Imidazopyrimidines	Purines and derivatives	Biosynthesis of other secondary metabolites	Caffeine metabolism	map00232 Caffeine metabolism; map01100 Metabolic pathways;	632626	416202	40433.2	664818	3079.5	75792.8	1.1978e+06	122230	31160.1	5472.03	111631	120776	2.8821e+06	2887.91	3823.68	426212	535665	26540.9	12258.5	14488.4	12199.4	3200.97	3183.33	497116	28730.5	3640.55	828086	243058	40860.1	1.34935e+06
B300203	POS	12.066	760.586	C42 H82 N O8 P	PC(16:0/18:1(9Z))	0.00084235836720836	1.10898233456745	87.2314589459028	level1	BMDB	NA	HMDB0007972	Lipids and lipid-like molecules	Glycerophosphocholines	Glycerophospholipids	Glycerophospholipids[GP]	NA	NA	NA	1.40423e+08	1.7795e+08	1.77146e+08	1.56864e+08	2.82189e+08	1.67469e+08	2.25744e+08	2.03828e+08	1.89489e+08	1.99453e+08	1.72495e+08	1.83437e+08	1.98663e+08	2.46979e+08	1.07659e+08	2.42573e+08	2.086e+08	1.478e+08	2.4857e+08	1.75286e+08	1.90513e+08	2.25642e+08	2.33531e+08	3.7981e+08	1.31268e+08	1.40962e+08	1.87923e+08	1.54678e+08	1.65127e+08	2.89528e+08
B300207	NEG	3.015	93.0345	C6 H6 O	Phenol	-3.46221679592418e-05	-0.368156969667034	99.9304333613781	level1	BMDB	C15584	HMDB0000228	Benzenoids	1-hydroxy-4-unsubstituted benzenoids	Phenols	Phenols and derivatives	NA	NA	NA	4152.29	4353.15	22620.8	4074.13	11618.6	3183.72	5139.03	33859.7	7857.37	4341.34	27551.5	5523.46	14038.8	4566.74	12529.8	16001.9	19448.5	14682.6	5621.56	14750.9	210385	34387.9	16882.5	3352.3	47644	4147.89	4223.64	5626.82	79044.4	859183
B300209	NEG	2.438	109.029	C6 H6 O2	Pyrocatechol	-6.09165038980564e-05	-0.553601298050426	95.4452591143061	level1	BMDB	C15571	HMDB0000957	Benzenoids	Benzenediols	Phenols	Phenols and derivatives	NA	NA	NA	566434	153768	751945	3.36778e+06	768583	274270	709892	854591	462966	558536	688763	499260	626247	406458	517940	2.54135e+06	388708	580463	573439	697474	630948	348006	700854	391247	570187	1.109e+06	978896	1.02944e+06	492075	1.17998e+06
B300211	NEG	0.721	116.072	C5 H11 N O2	5-Aminovaleric acid	1.05780026729008e-05	0.0903492907583772	99.3103105959413	level1	BMDB	C00431	HMDB0003355	Organic acids and derivatives	Amino acids, peptides, and analogues	Carboxylic acids and derivatives	Amino acids, peptides, and analogues	Amino acid metabolism	Lysine degradation	map00310 Lysine degradation; map00330 Arginine and proline metabolism; map00470 D-Amino acid metabolism; map01100 Metabolic pathways;	2.00776e+07	2.08187e+07	2.34432e+07	1.66386e+07	1.64125e+07	1.53208e+07	1.86421e+07	1.80023e+07	1.80378e+07	1.72087e+07	1.30382e+07	1.17155e+07	1.74439e+07	1.56232e+07	1.74149e+07	2.41923e+07	1.7974e+07	1.69176e+07	1.27176e+07	1.44595e+07	1.33632e+07	2.21819e+07	1.75535e+07	3.27631e+07	2.13249e+07	1.88881e+07	2.01099e+07	4.23851e+07	1.89157e+07	1.33947e+07
B300212	NEG	0.957	117.056	C5 H10 O3	2-Hydroxyvaleric acid	4.9430484168056e-05	0.418678897184228	98.127105287895	level1	BMDB	NA	HMDB0001863	Lipids and lipid-like molecules	Fatty acids and conjugates	Fatty Acyls	Fatty acyls[FA]	NA	NA	NA	1.87609e+07	1.65536e+07	1.55272e+07	8.06398e+06	1.07606e+07	1.40054e+07	2.05017e+07	2.78267e+07	1.51845e+07	9.6383e+06	8.123e+06	1.64544e+07	1.39854e+07	1.45849e+07	7.54388e+06	1.51095e+07	1.81236e+07	1.43526e+07	9.06048e+06	1.49757e+07	1.73679e+07	2.02431e+07	1.65853e+07	1.88505e+07	1.00524e+07	1.25398e+07	1.32083e+07	1.99593e+07	1.05317e+07	1.31336e+07
B300213	NEG	0.686	128.035	C5 H7 N O3	4-Oxoproline	1.03316683066623e-05	0.0800640165829718	99.5773970429852	level1	BMDB	C01877	HMDB0304793	Organic acids and derivatives	Amino acids, peptides, and analogues	Carboxylic acids and derivatives	Amino acids, peptides, and analogues	NA	NA	NA	3.67811e+06	6.18107e+06	4.64901e+06	6.60599e+06	3.77242e+06	7.80853e+06	4.18469e+06	4.65026e+06	3.23771e+06	3.77958e+06	5.43299e+06	4.50775e+06	7.46287e+06	7.80573e+06	4.09393e+06	6.13104e+06	6.01923e+06	8.18425e+06	8.43893e+06	5.03228e+06	1.00091e+07	8.08303e+06	7.46145e+06	5.93677e+06	3.96258e+06	7.12047e+06	6.88014e+06	4.69343e+06	4.67211e+06	4.15758e+06
B300215	NEG	2.177	131.071	C6 H12 O3	2-Hydroxycaproic acid	-2.95533642429291e-05	-0.223755811780807	96.8291537647133	level1	BMDB	NA	HMDB0001624	Lipids and lipid-like molecules	Fatty acids and conjugates	Fatty Acyls	Fatty acyls[FA]	NA	NA	NA	4.20867e+06	4.03762e+06	4.11315e+06	3.23586e+06	3.18811e+06	2.44894e+06	2.79816e+06	4.37745e+06	3.695e+06	2.50268e+06	2.80024e+06	3.98685e+06	4.49104e+06	3.84216e+06	2.3375e+06	4.62388e+06	4.72692e+06	3.8948e+06	2.8723e+06	3.84627e+06	4.70598e+06	6.32796e+06	4.18392e+06	3.29248e+06	3.41086e+06	3.25847e+06	3.94521e+06	2.73732e+06	3.0807e+06	3.99617e+06
B300216	NEG	4.788	138.02	C6 H5 N O3	4-Nitrophenol	-6.16284609122886e-05	-0.443284298745264	99.9917515459189	level1	BMDB	C00870	HMDB0001232	Benzenoids	Nitrophenols	Phenols	Phenols and derivatives	Xenobiotics biodegradation and metabolism	Aminobenzoate degradation	NA	5.86841e+06	6.15711e+06	5.0809e+06	4.16664e+06	5.95367e+06	4.66379e+06	4.52833e+06	5.40697e+06	5.00339e+06	5.94424e+06	5.05322e+06	5.23911e+06	4.9885e+06	5.49945e+06	5.08796e+06	6.04851e+06	4.70385e+06	4.82792e+06	4.69008e+06	5.02518e+06	4.84726e+06	4.17283e+06	4.76223e+06	4.01642e+06	4.86359e+06	5.34642e+06	4.01719e+06	6.13182e+06	5.92331e+06	5.16474e+06
B300219	NEG	0.627	165.04	C5 H10 O6	Arabinonic acid	-8.69885796532799e-05	-0.523876932943631	97.4393547301072	level1	BMDB	C16353	HMDB0001991	Organoheterocyclic compounds	Purines and purine derivatives	Imidazopyrimidines	Purines and derivatives	Biosynthesis of other secondary metabolites	Caffeine metabolism	map00232 Caffeine metabolism; map01100 Metabolic pathways;	5.0129e+06	8.47066e+06	4.37413e+06	4.03822e+06	3.51207e+06	5.91709e+06	4.70474e+06	3.55846e+06	4.17665e+06	4.51912e+06	4.12804e+06	4.0903e+06	3.88321e+06	5.81833e+06	2.59502e+06	2.12708e+07	2.58107e+06	6.59198e+06	4.2343e+06	3.4074e+06	5.81181e+06	2.97046e+06	2.86089e+06	4.06077e+06	3.33417e+06	4.11661e+06	4.33151e+06	4.45496e+06	5.73652e+06	5.56211e+06
B300220	NEG	3.46	178.054	C6 H13 N O3 S	Cyclamic acid	-0.00010101193379341	-0.564118303186236	98.174488921487	level1	BMDB	C02824	HMDB0031340	Organic acids and derivatives	Cyclamates	Sulfamic acid derivatives	Organic acids	Xenobiotics biodegradation and metabolism	Caprolactam degradation	NA	434.357	2282.08	986.186	10566.5	65819.4	11361.5	427.996	1021.23	325335	20864.3	81004.7	347.307	333.633	360.926	27908.6	61820.4	580779	318.393	340.921	302.171	2544.94	3955.69	342.738	330.737	5436.56	336.25	598.17	1.03842e+06	134657	1280.69
B300222	NEG	6.91	187.134	C10 H20 O3	3-Hydroxydecanoic acid	-0.00011789526280381	-0.626631673346226	82.0964395207989	level1	BMDB	NA	HMDB0094656	Lipids and lipid-like molecules	Fatty acids and conjugates	Fatty Acyls	Fatty acyls[FA]	NA	NA	NA	6.72516e+06	2.45004e+06	3.08542e+06	6.16449e+06	4.43746e+06	2.09367e+06	7.46474e+06	3.3325e+06	3.38288e+06	5.59172e+06	4.47313e+06	3.64441e+06	5.17458e+06	5.91411e+06	1.72234e+06	3.54077e+06	4.12542e+06	3.04911e+06	2.13465e+06	6.10828e+06	8.52146e+06	3.54623e+06	3.36129e+06	4.25014e+06	2.99524e+06	4.38791e+06	6.49623e+06	1.50001e+06	1.55015e+06	4.12041e+06
B300224	NEG	3.32	194.046	C9 H9 N O4	2-Hydroxyhippuric acid	-0.0002082880740204	-1.06785286897428	92.413657848856	level1	BMDB	C07588	HMDB0000840	Benzenoids	Benzoic acids and derivatives	Benzene and substituted derivatives	Benzene and derivatives	NA	NA	NA	177221	433154	1.53353e+06	210206	964269	47795.3	115640	236086	69860.4	196098	1.21463e+06	501764	1.41887e+06	142179	440765	592506	34707.3	738037	2.30263e+06	191010	900240	244569	366507	394008	174733	259015	222733	661946	510300	270997
B300225	NEG	5.51	221.082	C12 H14 O4	Monobutyl phthalate	-0.00031292730466248	-1.40901625218586	79.7226531928488	level1	BMDB	NA	HMDB0013247	Benzenoids	Benzoic acids and derivatives	Benzene and substituted derivatives	Benzene and derivatives	NA	NA	NA	19385.5	20044.3	21713.1	24461.9	22852.2	26278	18874.7	521476	18250.8	19868.3	34621.3	19465.4	21496.4	22069.9	17995.4	36155.9	33240.8	14197.1	26913.9	18080.6	36522.6	24579.2	26545.7	21614.5	23188.5	23745.8	21276.9	23020.8	23978.4	18841.4
B300226	NEG	5.198	223.007	C10 H8 O4 S	1-Naphthol-5-sulfonic acid	-0.00029306644529469	-1.30824865604867	95.7418091242457	level1	BMDB	NA	NA	NA	NA	NA	NA	NA	NA	NA	141381	77965.9	202822	110873	348413	234402	96386.2	641323	323133	179906	52303	348793	215427	72611.2	232229	216195	351540	79545.7	80053.4	300004	267709	212357	158262	274157	205896	129944	152495	140082	121265	40170.6
B300230	NEG	6.375	244.908	C8 H Cl3 N2 O	4-Hydroxychlorothalonil	-0.00047074010436176	-1.91423561445835	92.4587389283564	level1	BMDB	NA	HMDB0240624	Benzenoids	Benzonitriles	Benzene and substituted derivatives	Benzene and derivatives	NA	NA	NA	3.23701e+06	2.03015e+06	4.15188e+06	3.34113e+06	1.52322e+06	5.92473e+06	4.22222e+06	2.06618e+06	6.10162e+06	7.22895e+06	4.09488e+06	4.7452e+06	3.31166e+06	2.40394e+06	3.16732e+06	5.20598e+06	5.0256e+06	3.01512e+06	2.62067e+06	425240	2.6528e+06	3.08046e+06	2.99204e+06	1.82126e+06	6.35255e+06	7.40106e+06	1.00633e+06	2.85845e+06	5.3551e+06	4.18748e+06
B300234	NEG	6.261	283.024	C15 H8 O6	Rhein	-0.00050564604305236	-1.7802426722195	96.4493088922056	level1	BMDB	C10401	HMDB0032876	Benzenoids	Anthracenecarboxylic acids and derivatives	Anthracenes	Benzene and derivatives	NA	NA	NA	121.429	129.129	120.783	103534	131.798	556.511	1853.38	127.163	119.727	419.118	128.927	119.659	107.353	129.478	118.33	127.232	116.001	119.471	119.738	116.461	123.39	668.511	173582	118.332	122.266	121.042	125.799	3830.81	136.996	116.129
B300236	NEG	7.983	311.222	C18 H32 O4	(+/-)9-HpODE	-0.00047274851323209	-1.5141031398486	88.4656279880425	level1	BMDB	NA	HMDB0242602	Lipids and lipid-like molecules	Lineolic acids and derivatives	Fatty Acyls	Fatty acyls[FA]	NA	NA	NA	2.67595e+06	3.00297e+06	3.05024e+06	2.57857e+06	724171	2.78041e+06	2.87402e+06	2.06458e+06	2.26084e+06	3.10879e+06	1.93609e+06	3.32534e+06	2.4149e+06	1.91793e+06	4.98329e+06	3.42302e+06	1.73314e+06	4.29658e+06	2.99387e+06	3.57046e+06	2.83538e+06	3.31426e+06	1.91173e+06	2.41715e+06	3.62858e+06	4.92058e+06	975536	2.01798e+06	2.30498e+06	2.55439e+06
B300237	NEG	8.145	313.238	C18 H34 O4	(+/-)12(13)-DiHOME	-0.00048723335936529	-1.55048532011645	93.152699157202	level1	BMDB	C14829	HMDB0004705	Lipids and lipid-like molecules	Fatty acids and conjugates	Fatty Acyls	Fatty acyls[FA]	Lipid metabolism	Linoleic acid metabolism	map00591 Linoleic acid metabolism;	208865	191194	222747	105925	198680	371210	104956	228778	195602	133484	123248	462021	129707	246493	328945	5.82161e+06	268686	179631	154502	240650	438599	137164	196776	105313	96366.9	241363	77715.5	228423	202595	205463
B300238	NEG	8.301	313.238	C18 H34 O4	(+/-)9,10-dihydroxy-12Z-octadecenoic acid	-0.00048723335936529	-1.55048532011645	94.9953084979656	level1	BMDB	NA	HMDB0004704	Lipids and lipid-like molecules	Fatty acids and conjugates	Fatty Acyls	Fatty acyls[FA]	NA	NA	NA	592477	1.04825e+06	964633	544871	204535	729925	464280	851741	630049	684511	324970	1.04193e+06	308914	497471	2.0197e+06	2.74633e+06	674124	848042	456709	1.07767e+06	679509	831561	638546	491350	962524	923724	162851	694575	557493	1.16665e+06
B300246	POS	0.761	104.107	C5 H13 N O	Choline	5.17951782796899e-05	0.502379456500856	88.8069487259499	level1	BMDB	C00114	HMDB0000097	Organic nitrogen compounds	Quaternary ammonium salts	Organonitrogen compounds	Quaternary ammonium salts	Amino acid metabolism	Glycine, serine and threonine metabolism	map00260 Glycine, serine and threonine metabolism; map00564 Glycerophospholipid metabolism; map01100 Metabolic pathways; map02010 ABC transporters; map04725 Cholinergic synapse; map04976 Bile secretion; map05231 Choline metabolism in cancer;	3.78305e+08	2.64474e+08	3.71057e+08	3.50348e+08	2.90177e+08	3.38347e+08	4.22999e+08	2.94567e+08	2.99948e+08	2.71505e+08	3.12287e+08	3.38658e+08	5.05184e+08	3.43858e+08	2.80344e+08	6.80178e+08	2.091e+08	4.52557e+08	3.7795e+08	3.42402e+08	3.82887e+08	2.79646e+08	3.36094e+08	3.09454e+08	3.54063e+08	3.12819e+08	4.56221e+08	1.94006e+08	3.03936e+08	3.1879e+08
B300254	POS	1.035	166.053	C5 H11 N O3 S	L-Methionine sulfoxide	8.21889712199209e-05	0.497976256508622	66.8927591230951	level1	BMDB	C02989	HMDB0002005	Organic acids and derivatives	Amino acids, peptides, and analogues	Carboxylic acids and derivatives	Amino acids, peptides, and analogues	Amino acid metabolism	Cysteine and methionine metabolism	map00270 Cysteine and methionine metabolism; map01100 Metabolic pathways;	2.46761e+07	4.47877e+07	2.98987e+07	3.22462e+07	2.13851e+07	3.1599e+07	3.13163e+07	2.13623e+07	2.42807e+07	2.40703e+07	2.48183e+07	2.64903e+07	2.57285e+07	2.893e+07	2.54019e+07	1.72443e+07	2.85218e+07	3.27516e+07	2.41193e+07	2.25833e+07	2.126e+07	2.69962e+07	2.4296e+07	2.37646e+07	3.56788e+07	2.58464e+07	3.27305e+07	3.27633e+07	3.78178e+07	2.96255e+07
B300260	POS	4.631	260.186	C13 H25 N O4	Hexanoylcarnitine	-1.26639495192649e-05	-0.0488619096504021	85.6469759879072	level1	BMDB	NA	HMDB0000756	Lipids and lipid-like molecules	Fatty acid esters	Fatty Acyls	Fatty acyls[FA]	NA	NA	NA	9.76009e+06	7.88797e+06	9.85641e+06	1.84845e+07	3.03564e+07	1.88889e+07	2.51745e+07	1.44648e+07	1.02019e+07	1.19745e+07	1.05181e+07	5.77059e+06	2.00308e+07	3.47127e+07	6.77996e+06	1.70295e+06	2.62898e+07	7.38732e+06	1.91954e+07	1.94612e+07	2.84648e+07	2.4458e+07	2.78737e+07	1.13477e+07	1.39461e+07	1.06842e+07	1.43493e+07	6.5098e+06	7.92151e+06	1.87083e+07
B300270	NEG	8.085	215.165	C12 H24 O3	3-Hydroxydodecanoic acid	-0.00033084337621858	-1.53045973971025	93.1272213432436	level1	BMDB	NA	HMDB0000387	Organic acids and derivatives	Medium-chain hydroxy acids and derivatives	Hydroxy acids and derivatives	Organic acids	NA	NA	NA	4.35667e+06	1.88135e+06	2.39711e+06	4.46022e+06	3.30956e+06	1.81131e+06	5.93313e+06	1.96254e+06	2.791e+06	4.07167e+06	3.94443e+06	3.77576e+06	2.95312e+06	6.99033e+06	1.25277e+06	3.03832e+06	3.7482e+06	2.22681e+06	1.50433e+06	5.69359e+06	7.35092e+06	2.45633e+06	2.43418e+06	3.6925e+06	1.94813e+06	3.26528e+06	4.02464e+06	3.13177e+06	1.56194e+06	3.55218e+06
B300274	NEG	9.343	225.186	C14 H26 O2	Myristoleic acid	-0.0002581107421804	-1.14110703113385	88.7411227165201	level1	BMDB	C08322	HMDB0002000	Lipids and lipid-like molecules	Fatty acids and conjugates	Fatty Acyls	Fatty acyls[FA]	NA	NA	NA	328278	180437	120604	723177	431342	289179	738148	175688	217310	618667	478208	358772	437908	561333	96844.9	256659	388451	323693	259070	598644	1.44979e+06	323431	316486	545660	225229	204136	451881	63341.1	61382.5	356907
B300275	NEG	5.621	227.129	C12 H20 O4	Traumatic acid	-0.00029655457032618	-1.29990165358302	83.5881572730688	level1	BMDB	C16308	HMDB0000933	Lipids and lipid-like molecules	Fatty acids and conjugates	Fatty Acyls	Fatty acyls[FA]	Lipid metabolism	alpha-Linolenic acid metabolism	map00592 alpha-Linolenic acid metabolism;	281319	39655.6	174952	30764.9	58944.5	80046.1	162432	238696	91029.5	129474	119692	64715.7	106680	69027.5	91094.8	100571	69922.9	64422.3	59605	85655.3	148609	95372.5	52828.7	53149.3	59844.6	1.95871e+06	47692.4	80189.9	54431.4	135795
B300276	NEG	6.294	229.054	C10 H14 O4 S	Thymol Sulfate	-0.00037849953596946	-1.64521181816936	95.9326216488546	level1	BMDB	NA	HMDB0062720	Organic acids and derivatives	Arylsulfates	Organic sulfuric acids and derivatives	Organic acids	NA	NA	NA	168088	101860	848598	1.14967e+06	1.37633e+06	235516	935343	1.39311e+06	823221	753396	124066	735663	130461	443787	1.35589e+06	477161	493120	132297	750951	720987	251360	179985	233670	1.04773e+06	1.47926e+06	500354	46578.9	730771	2.17853e+06	451316
B300277	NEG	5.829	229.144	C12 H22 O4	Dodecanedioic acid	-0.00040560588362836	-1.76234062762734	89.3904464426847	level1	BMDB	C02678	HMDB0000623	Lipids and lipid-like molecules	Fatty acids and conjugates	Fatty Acyls	Fatty acyls[FA]	NA	NA	NA	9.67939e+06	211601	1.02763e+06	291529	386288	783464	1.14143e+06	2.28156e+06	439141	1.04554e+06	1.16339e+06	933574	1.89068e+06	518218	1.14634e+06	364388	1.11049e+06	254692	321044	306537	678876	516345	285203	1.14503e+06	138957	2.06066e+07	789071	631986	492016	534488
B300278	NEG	2.366	230.012	C8 H9 N O5 S	Paracetamol sulfate	-0.00038465054683456	-1.66500869530028	93.6606702784502	level1	BMDB	NA	HMDB0059911	Organic acids and derivatives	Arylsulfates	Organic sulfuric acids and derivatives	Organic acids	NA	NA	NA	923.103	887.336	1384.66	1510.73	959.429	3176.34	919.701	924.956	1021.46	839.962	558151	828.672	1321.3	924.278	1128.22	2119.77	782.808	1039.53	1226.31	970.29	867.873	1709.95	1293.18	1130.53	1124.38	1568.96	1187.58	1632.31	995.344	1015.94
B300279	NEG	4.057	230.996	C8 H8 O6 S	2,4-Dihydroxyacetophenone 5-sulfate	-0.00042289611343449	-1.8227954020125	94.7821601782718	level1	BMDB	NA	HMDB0041646	Organic oxygen compounds	Carbonyl compounds	Organooxygen compounds	Carbonyl compounds	NA	NA	NA	17988.8	241696	330738	259428	75777.6	267032	67605.8	321242	627217	141156	751963	168742	384538	580004	55182.1	1.03641e+07	2.26062e+06	52672.4	221220	4.72118e+06	8.36382e+06	121374	1.7193e+06	166468	4.70291e+06	290273	53064.2	345314	6.66618e+06	1.63881e+06
B300282	NEG	5.917	239.092	C12 H16 O5	3-Carboxy-4-methyl-5-propyl-2-furanpropionic acid	-0.00041286662067818	-1.71956272467112	96.3889734730946	level1	BMDB	NA	HMDB0061112	Lipids and lipid-like molecules	Fatty acids and conjugates	Fatty Acyls	Fatty acyls[FA]	NA	NA	NA	1.09636e+07	2.70952e+06	6.13152e+07	6.54807e+06	1.3238e+08	2.61443e+07	1.42791e+08	1.99904e+08	7.37639e+06	8.02465e+06	1.67065e+08	3.32737e+07	3.69735e+07	4.7659e+06	2.56946e+07	3.74907e+07	5.17685e+07	7.64554e+06	1.64379e+07	3.05216e+07	2.04472e+07	2.2723e+07	5.79101e+07	2.72373e+07	3.4074e+07	4.94685e+07	2.53119e+07	1.8384e+07	9.06295e+06	3.35761e+06
B300283	NEG	4.903	245.012	C9 H10 O6 S	3-[3-(Sulfooxy)phenyl]propanoic acid	-0.00049195758836617	-1.9996665763042	94.7070258651759	level1	BMDB	NA	HMDB0094710	Organic acids and derivatives	Arylsulfates	Organic sulfuric acids and derivatives	Organic acids	NA	NA	NA	87514.4	131920	460779	657766	13150.9	1.0238e+07	1.74274e+06	287329	3873.91	999832	3.36249e+06	3.93122e+06	20108.5	2.03282e+06	1.18036e+06	135039	3.04063e+06	592663	17991.9	7.1099e+06	60341.9	16694.3	120079	96203.1	67734.6	876000	45519.9	848593	3.32074e+06	5.53795e+06
B300287	NEG	0.614	254.981	C6 H8 O9 S	Ascorbic acid 2-sulfate	-0.00039013424591871	-1.52402796508947	93.1247329047113	level1	BMDB	NA	HMDB0060649	Organoheterocyclic compounds	Furanones	Dihydrofurans	Furanones	NA	NA	NA	2.85498e+06	3.50573e+06	3.37698e+06	2.06527e+06	2.69726e+06	2.56975e+06	3.88354e+06	2.84564e+06	2.00257e+06	2.41741e+06	2.44877e+06	2.66934e+06	1.52861e+06	2.12892e+06	1.32299e+06	6.28827e+06	2.81466e+06	2.868e+06	3.08657e+06	2.75515e+06	4.43037e+06	3.21542e+06	2.3973e+06	1.12961e+06	2.17989e+06	2.13941e+06	3.27971e+06	2.35768e+06	3.45628e+06	2.16293e+06
B300291	NEG	5.849	263.128	C15 H20 O4	(-)-Abscisic acid	-0.00059361914225064	-2.24739825284824	93.8797919140965	level1	BMDB	NA	HMDB0243505	Lipids and lipid-like molecules	Sesquiterpenoids	Prenol lipids	Terpenoids	NA	NA	NA	1.5966e+06	643578	792102	1.06443e+06	404426	830872	1.34417e+06	1.22036e+06	911942	799902	1.14895e+06	801763	1.33655e+06	517186	3.00122e+06	1.22786e+06	299357	980186	769061	1.13127e+06	769392	1.60895e+06	671978	989091	1.62476e+06	1.05372e+06	726667	2.1185e+06	903956	1.11556e+06
B300296	NEG	9.448	275.201	C18 H28 O2	Stearidonic acid	-0.0005425701562558	-1.96434690282183	85.697304619444	level1	BMDB	C16300	HMDB0006547	Lipids and lipid-like molecules	Lineolic acids and derivatives	Fatty Acyls	Fatty acyls[FA]	Lipid metabolism	alpha-Linolenic acid metabolism	map00592 alpha-Linolenic acid metabolism;	274966	500141	625027	377802	452492	296211	510437	287829	457145	518149	1.05542e+06	480363	461404	436137	234229	234516	376140	392135	280682	552016	845943	492032	376252	2.0246e+06	177935	382093	452545	102967	86831.4	312014
B300299	NEG	3.405	283.082	C13 H16 O7	p-Cresol glucuronide	-0.00053894062500603	-1.89707972386832	95.6461960769626	level1	BMDB	NA	HMDB0011686	Organic oxygen compounds	Carbohydrates and carbohydrate conjugates	Organooxygen compounds	Carbohydrates	NA	NA	NA	354482	49999.9	19037.1	69967.5	29124.4	25710.1	511636	28057.7	4160.92	172871	191741	142255	3.49918e+06	26120.1	237624	129654	315694	91842.4	101756	60118.6	18130	72406.3	649715	34050.4	645194	290672	6214.3	162566	722254	58402.3
B300300	NEG	8.155	285.207	C16 H30 O4	Hexadecanedioic acid	-0.00051096980138254	-1.78526931132584	94.3448169146849	level1	BMDB	C19615	HMDB0000672	Lipids and lipid-like molecules	Fatty acids and conjugates	Fatty Acyls	Fatty acyls[FA]	Lipid metabolism	Cutin, suberine and wax biosynthesis	map01100 Metabolic pathways;	1.28223e+07	4.23542e+06	2.3454e+06	2.30101e+06	5.68099e+06	5.42107e+06	1.65734e+06	2.34462e+06	5.85679e+06	2.28691e+06	1.88488e+06	6.07026e+06	4.06221e+06	3.42434e+06	2.75537e+06	3.12188e+06	3.04683e+06	1.9406e+06	2.08668e+06	3.60093e+06	3.99922e+06	2.79197e+06	5.00919e+06	1.50533e+06	1.90927e+06	2.94404e+06	1.17679e+06	3.57738e+06	2.05716e+06	6.70078e+06
B300306	NEG	9.919	303.233	C20 H32 O2	Arachidonic acid	-0.00040898561167068	-1.34428511132667	96.3416077869764	level1	BMDB	C00219	HMDB0001043	Lipids and lipid-like molecules	Fatty acids and conjugates	Fatty Acyls	Fatty acyls[FA]	Lipid metabolism	Arachidonic acid metabolism	map00590 Arachidonic acid metabolism; map00591 Linoleic acid metabolism; map01040 Biosynthesis of unsaturated fatty acids; map01100 Metabolic pathways; map04216 Ferroptosis; map04217 Necroptosis; map04270 Vascular smooth muscle contraction; map04611 Platelet activation; map04664 Fc epsilon RI signaling pathway; map04666 Fc gamma R-mediated phagocytosis; map04723 Retrograde endocannabinoid signali…	5.5452e+07	4.16472e+07	4.95045e+07	4.90824e+07	8.39754e+07	3.39023e+07	7.15119e+07	3.38015e+07	4.32424e+07	7.07933e+07	6.75264e+07	6.54013e+07	3.3968e+07	6.50359e+07	3.55582e+07	4.7796e+07	4.15484e+07	5.0364e+07	4.94004e+07	7.34544e+07	8.2892e+07	3.90108e+07	5.53738e+07	9.57644e+07	4.34422e+07	3.12266e+07	5.80273e+07	2.70744e+07	4.14718e+07	4.75387e+07
B300308	NEG	0.708	307.151	C12 H24 N2 O7	1-[(5-Amino-5-carboxypentyl)amino]-1-deoxyfructose	-0.00039297964434581	-1.27525229536238	89.5287158626711	level1	BMDB	NA	HMDB0034879	Organic oxygen compounds	Carbohydrates and carbohydrate conjugates	Organooxygen compounds	Carbohydrates	NA	NA	NA	157141	958676	1.69124e+06	1.14077e+06	370052	315619	1.63691e+06	389007	76012.5	895654	227588	1.42247e+06	963666	398978	440423	245024	134724	1.59491e+06	1.06827e+06	327701	228307	854636	781572	960309	731989	1.02577e+06	558161	684845	795715	791640
B300310	NEG	5.559	311.14	C18 H20 N2 O3	Phenylalanylphenylalanine	-0.0004122321865907	-1.32063312597674	95.081783322409	level1	BMDB	NA	HMDB0013302	Organic acids and derivatives	Amino acids, peptides, and analogues	Carboxylic acids and derivatives	Amino acids, peptides, and analogues	NA	NA	NA	4817.84	3619.52	5781.62	5028.92	4292.93	5320.17	4890.79	4023.48	3333.52	6235.64	4201.1	4495	6735.91	5825.68	4367.3	5.47836e+06	4647.6	3536.29	5220.87	4627.09	3602.98	5430.7	6054.74	3573.98	5690.64	4928.2	5452.43	7257.45	5806.29	3925.5
B300314	NEG	9.853	327.233	C22 H32 O2	Docosahexaenoic Acid	-0.00034016579797935	-1.03633182871441	92.4527491194188	level1	BMDB	C06429	HMDB0002183	Lipids and lipid-like molecules	Fatty acids and conjugates	Fatty Acyls	Fatty acyls[FA]	Lipid metabolism	Biosynthesis of unsaturated fatty acids	map01040 Biosynthesis of unsaturated fatty acids;	3.14177e+07	2.38944e+07	9.20282e+07	2.53848e+07	5.16051e+07	2.74606e+07	6.83641e+07	2.72439e+07	2.56647e+07	3.75503e+07	7.35513e+07	4.36894e+07	2.37752e+07	2.9601e+07	1.85572e+07	3.48244e+07	3.37037e+07	3.21596e+07	2.32349e+07	3.91111e+07	5.49289e+07	2.45558e+07	2.26336e+07	6.17501e+07	2.9584e+07	2.82167e+07	3.60413e+07	1.07997e+07	1.29368e+07	1.99625e+07
B300320	NEG	5.392	350.151	C20 H21 N3 O3	Phenylalanyltryptophan	-0.0004410695312913	-1.25604191060153	93.7223462455404	level1	BMDB	NA	HMDB0029006	Organic acids and derivatives	Amino acids, peptides, and analogues	Carboxylic acids and derivatives	Amino acids, peptides, and analogues	NA	NA	NA	143530	156083	269822	287102	184676	207068	248757	211700	174484	234280	218390	236855	221739	212040	141835	2.33189e+06	184276	134508	185623	183535	103463	151108	231435	226885	180903	181732	153509	263056	105335	200620
B300323	NEG	7.502	367.158	C19 H28 O5 S	Testosterone sulfate	-0.00040232323914324	-1.09277749250116	94.3228459497647	level1	BMDB	NA	HMDB0002833	Lipids and lipid-like molecules	Sulfated steroids	Steroids and steroid derivatives	Steroids and derivatives	NA	NA	NA	3.16983e+06	3.44456e+06	2.20641e+06	996344	2.6511e+06	2.39508e+06	1.31327e+06	1.95327e+06	7.05846e+06	2.27594e+06	2.32967e+06	1.86072e+06	1.78761e+06	3.09887e+06	2.81857e+06	2.26329e+06	4.72692e+06	3.59743e+06	1.06883e+06	1.81213e+06	2.39624e+06	1.92623e+06	1.9714e+06	1.89359e+06	1.57282e+06	865833	1.02887e+06	3.29512e+06	1.34747e+06	3.27853e+06
B300324	NEG	6.906	367.158	C19 H28 O5 S	Dehydroepiandrosterone sulfate	-0.00037441631928913	-1.01697761087727	95.1469915931363	level1	BMDB	C04555	HMDB0001032	Lipids and lipid-like molecules	Sulfated steroids	Steroids and steroid derivatives	Steroids and derivatives	Lipid metabolism	Steroid hormone biosynthesis	map00140 Steroid hormone biosynthesis; map01100 Metabolic pathways; map04976 Bile secretion;	1.0989e+08	1.651e+08	1.05095e+08	5.49781e+07	1.10014e+08	8.51698e+07	6.57044e+07	1.21373e+08	2.27523e+08	1.16313e+08	1.01203e+08	1.0357e+08	8.64132e+07	1.13197e+08	1.25598e+08	9.7032e+07	1.87017e+08	1.45145e+08	5.87289e+07	1.16322e+08	1.10684e+08	1.12072e+08	1.05603e+08	6.47492e+07	8.22773e+07	3.89782e+07	7.31083e+07	1.37597e+08	6.74173e+07	1.85872e+08
B300327	NEG	6.528	369.174	C19 H30 O5 S	4-Androsten-3beta,17beta-diol 3-sulfate	-0.00041877523307221	-1.13127034254306	97.7849651300096	level1	BMDB	NA	HMDB0186954	Lipids and lipid-like molecules	Sulfated steroids	Steroids and steroid derivatives	Steroids and derivatives	NA	NA	NA	6.34811e+06	1.37438e+07	9.97837e+06	3.04016e+06	6.23044e+06	7.97329e+06	8.83238e+06	1.17742e+07	2.52951e+07	6.02806e+06	8.31091e+06	8.00316e+06	7.6586e+06	9.11779e+06	1.04402e+07	3.09172e+06	2.04836e+07	1.27947e+07	2.61955e+06	2.13341e+06	9.8474e+06	1.39712e+06	8.92299e+06	3.59835e+06	5.1552e+06	2.59936e+06	4.70267e+06	1.17791e+07	2.42371e+06	1.67038e+06
B300329	NEG	6.071	383.153	C19 H28 O6 S	16alpha-Hydroxy DHEA 3-sulfate	-0.00046138751554281	-1.20102749869207	97.7380863044894	level1	BMDB	NA	HMDB0062544	NA	NA	NA	NA	NA	NA	NA	4.05924e+06	8.81396e+06	1.27202e+07	1.62038e+07	1.08886e+07	2.52133e+07	4.98968e+06	1.02533e+07	9.54393e+06	7.63928e+06	7.13956e+06	1.09171e+07	4.32039e+06	6.16038e+06	8.43898e+06	3.99258e+06	1.30733e+07	1.07319e+07	4.72205e+06	8.22391e+06	1.00737e+07	1.09598e+07	5.18787e+06	1.83709e+07	7.92121e+06	1.36675e+06	4.12457e+06	1.0418e+07	1.36862e+07	2.64888e+07
B300330	NEG	9.882	385.332	C23 H46 O4	MG(20:0/0:0/0:0)	-0.00036293515626084	-0.939420000106949	93.6712610397233	level1	BMDB	NA	HMDB0011572	Lipids and lipid-like molecules	Monoradylglycerols	Glycerolipids	Glycerolipids[GL]	NA	NA	NA	492596	268838	373032	567043	915613	1.32684e+06	366829	332963	1.11789e+06	514265	449153	1.38805e+06	780324	431586	670751	767321	2.17866e+06	653331	561014	550381	502741	415205	693742	503302	783953	543107	252942	1.23649e+06	354793	423557
B300331	NEG	7.632	395.189	C21 H32 O5 S	Pregnenolone sulfate	-0.00047157087954019	-1.19024330417426	90.0021793677438	level1	BMDB	NA	HMDB0000774	Lipids and lipid-like molecules	Sulfated steroids	Steroids and steroid derivatives	Steroids and derivatives	NA	NA	NA	3.29917e+06	5.72845e+06	2.86045e+06	2.24407e+06	5.17635e+06	3.42864e+06	1.94018e+06	2.20323e+06	6.52407e+06	5.03622e+06	2.39524e+06	4.25217e+06	3.99171e+06	4.18597e+06	8.62833e+06	2.5678e+06	4.57372e+06	5.45167e+06	1.88136e+06	2.83289e+06	6.9445e+06	2.6812e+06	2.63435e+06	5.84042e+06	1.47076e+06	1.35251e+06	3.10825e+06	5.27809e+06	5.02466e+06	8.46133e+06
B300333	NEG	7.504	399.221	C21 H36 O5 S	5alpha-Pregnan-3beta,20beta-diol 3-sulfate	-0.00050564729269808	-1.26339700646648	97.1894274345019	level1	BMDB	NA	HMDB0240579	Lipids and lipid-like molecules	Sulfated steroids	Steroids and steroid derivatives	Steroids and derivatives	NA	NA	NA	8.11935e+06	854962	1.84243e+06	390347	857284	2.5863e+06	664740	480889	6.73521e+06	1.05237e+07	678150	1.4942e+06	1.06577e+06	992635	8.63103e+06	6.12884e+06	654378	1.11712e+06	548301	407734	3.99092e+06	444236	606744	673006	1.50162e+06	772007	447823	826495	5.30945e+06	889213
B300334	NEG	6.381	411.184	C15 H33 N4 O5 P S	17-Hydroxypregnenolone sulfate	0.00052302398432857	1.26888766789252	93.8179036894678	level1	BMDB	NA	HMDB0000416	Lipids and lipid-like molecules	Sulfated steroids	Steroids and steroid derivatives	Steroids and derivatives	NA	NA	NA	495813	1.13983e+06	844076	664686	722785	1.1661e+06	402636	1.3807e+06	1.0229e+06	913637	863417	1.02906e+06	831228	768368	742694	431932	984096	849795	630344	595403	830034	924470	854362	880916	688815	601117	898459	948580	519195	1.58441e+06
B300335	NEG	8.96	429.3	C23 H38 N6 O2	7alpha-Hydroxy-3-oxo-4-cholestenoate	0.00210986529077672	4.9031785118143	94.163785338511	level1	BMDB	C17337	HMDB0012458	Lipids and lipid-like molecules	Bile acids, alcohols and derivatives	Steroids and steroid derivatives	Bile acids, alcohols and derivatives	Lipid metabolism	Primary bile acid biosynthesis	map00120 Primary bile acid biosynthesis;	1.50103e+06	1.04134e+06	1.0322e+06	1.20967e+06	1.02254e+06	1.4726e+06	1.77622e+06	1.61146e+06	1.26913e+06	1.32804e+06	1.811e+06	1.28008e+06	2.20514e+06	991120	1.71201e+06	1.76801e+06	1.296e+06	1.67381e+06	1.29157e+06	1.30227e+06	1.70707e+06	2.11707e+06	1.54074e+06	1.24959e+06	1.29197e+06	1.55616e+06	1.55187e+06	1.94167e+06	1.1411e+06	1.23391e+06
B300336	NEG	10.03	436.283	C21 H44 N O6 P	LysoPE(P-16:0/0:0)	-0.00052140647773057	-1.1923568643214	91.4540928614329	level1	BMDB	NA	HMDB0011152	Lipids and lipid-like molecules	Glycerophosphoethanolamines	Glycerophospholipids	Amines and derivatives	NA	NA	NA	1.72171e+06	1.60475e+06	1.8238e+06	2.24737e+06	1.56848e+06	884145	2.55195e+06	1.90226e+06	1.34553e+06	2.5963e+06	2.43907e+06	1.49004e+06	2.38357e+06	2.92459e+06	1.77574e+06	3.04443e+06	2.77412e+06	3.5476e+06	2.59696e+06	4.61612e+06	1.66077e+07	1.62674e+06	2.53895e+06	2.33087e+06	1.87194e+06	1.953e+06	3.45417e+06	1.89091e+06	3.59801e+06	1.75174e+06
B300338	NEG	9.863	452.278	C21 H44 N O7 P	LysoPE(0:0/16:0)	-0.00057592232747083	-1.27055085127131	94.3100300192289	level1	BMDB	NA	HMDB0011473	Lipids and lipid-like molecules	Glycerophosphoethanolamines	Glycerophospholipids	Amines and derivatives	NA	NA	NA	2.41001e+06	8.0072e+06	6.92739e+06	4.94269e+06	6.0063e+06	4.46524e+06	5.76506e+06	3.4713e+06	2.14621e+06	4.59509e+06	4.75811e+06	4.51486e+06	6.15159e+06	4.14531e+06	3.09078e+06	3.66378e+06	4.09882e+06	3.59952e+06	8.00372e+06	5.27735e+06	1.04111e+07	4.53947e+06	6.84827e+06	1.12481e+07	4.33793e+06	3.31792e+06	5.75761e+06	5.29465e+06	6.19715e+06	3.63967e+06
B300340	NEG	7.284	465.249	C25 H38 O8	Etiocholanolone glucuronide	-0.00079511859377134	-1.70532380219744	92.2473601468099	level1	BMDB	C11136	HMDB0004484	Lipids and lipid-like molecules	Steroidal glycosides	Steroids and steroid derivatives	Steroids and derivatives	Lipid metabolism	Steroid hormone biosynthesis	map00140 Steroid hormone biosynthesis;	463514	543857	670756	431132	467160	607365	437035	705988	794301	432014	1.02529e+06	1.03597e+06	839089	365753	1.25718e+06	810819	816838	867208	1.16919e+06	418801	430873	1.07367e+06	921888	431017	539628	254917	536597	1.68599e+06	435116	833386
B300341	NEG	7.453	471.241	C24 H40 O7 S	Chenodeoxycholic acid 3-sulfate	-0.00079669570305895	-1.68702295450361	88.3310121566108	level1	BMDB	NA	HMDB0002586	Lipids and lipid-like molecules	Bile acids, alcohols and derivatives	Steroids and steroid derivatives	Bile acids, alcohols and derivatives	NA	NA	NA	879447	84057.6	1.66117e+06	333377	249991	1.1237e+06	1.15015e+06	427281	55391.8	431858	184107	1.24402e+06	1.80228e+06	959296	712339	607254	564804	805629	500816	207692	12592.4	639499	181312	145582	698217	308352	34758.4	2.35002e+06	226694	413618
B300343	NEG	9.688	476.278	C23 H44 N O7 P	LysoPE(0:0/18:2(9Z,12Z))	-0.00072836106340901	-1.52604888240389	96.7361278565589	level1	BMDB	NA	HMDB0011477	Lipids and lipid-like molecules	Glycerophosphoethanolamines	Glycerophospholipids	Amines and derivatives	NA	NA	NA	1.44708e+07	2.58407e+07	1.60801e+07	3.01706e+07	1.29989e+07	2.34252e+07	1.59122e+07	1.81784e+07	1.05446e+07	1.71242e+07	9.18955e+06	1.96878e+07	2.92315e+07	1.10715e+07	2.65521e+07	1.13938e+07	9.8821e+06	1.14378e+07	1.63593e+07	1.75187e+07	2.05396e+07	1.84071e+07	1.75549e+07	2.00032e+07	2.02547e+07	1.54682e+07	1.51486e+07	3.5375e+07	1.77572e+07	1.60039e+07
B300344	NEG	9.947	478.293	C23 H46 N O7 P	LysoPE(18:1(9Z)/0:0)	-0.00079908474907597	-1.66718707835836	96.7319319123157	level1	BMDB	NA	HMDB0011506	Lipids and lipid-like molecules	Glycerophosphoethanolamines	Glycerophospholipids	Amines and derivatives	NA	NA	NA	4.57125e+06	8.41781e+06	5.19511e+06	1.11638e+07	3.86319e+06	6.38067e+06	5.6804e+06	6.27875e+06	2.69371e+06	5.59011e+06	4.11894e+06	5.88347e+06	8.26731e+06	5.32523e+06	7.5793e+06	4.66666e+06	4.55314e+06	3.54579e+06	8.18615e+06	9.46134e+06	1.32929e+07	7.16445e+06	6.88804e+06	9.89522e+06	9.82806e+06	4.96935e+06	6.49421e+06	8.93646e+06	5.15147e+06	4.78599e+06
B300345	NEG	10.272	480.309	C23 H48 N O7 P	LysoPE(0:0/18:0)	-0.00075439461954829	-1.56735555085964	98.322877961045	level1	BMDB	NA	HMDB0011129	Lipids and lipid-like molecules	Glycerophosphoethanolamines	Glycerophospholipids	Amines and derivatives	NA	NA	NA	2.94627e+06	7.30343e+06	6.55317e+06	6.46054e+06	5.50094e+06	4.31136e+06	7.75166e+06	5.64512e+06	1.81956e+06	5.96386e+06	7.29414e+06	3.50377e+06	8.35146e+06	7.60201e+06	3.38541e+06	4.499e+06	4.14263e+06	3.63492e+06	1.17206e+07	8.4434e+06	2.16432e+07	7.35337e+06	1.05224e+07	1.11743e+07	5.25522e+06	5.18528e+06	6.79322e+06	4.2964e+06	6.8891e+06	4.71764e+06
B300346	NEG	7.841	495.295	C27 H44 O8	Pregnanediol 3-O-glucuronide	-0.00099955383552696	-2.0139966726684	97.7112622615542	level1	BMDB	C03033	HMDB0010318	Lipids and lipid-like molecules	Steroidal glycosides	Steroids and steroid derivatives	Steroids and derivatives	Carbohydrate metabolism	Pentose and glucuronate interconversions	map00040 Pentose and glucuronate interconversions; map00053 Ascorbate and aldarate metabolism; map01100 Metabolic pathways; map01240 Biosynthesis of cofactors; map04976 Bile secretion;	2.72483e+06	200075	470996	225230	316689	509484	215564	94298.9	2.14959e+06	3.77264e+06	138766	460835	201841	286478	1.5687e+06	1.61376e+06	230487	314517	164283	173568	933061	87878.8	178895	215364	166505	185039	86211.6	295333	1.87037e+06	405528
B300348	NEG	9.666	500.277	C25 H44 N O7 P	LysoPE(20:4(5Z,8Z,11Z,14Z)/0:0)	-0.00091550891767155	-1.82632221839344	97.7712094798908	level1	BMDB	NA	HMDB0011517	Lipids and lipid-like molecules	Glycerophosphoethanolamines	Glycerophospholipids	Amines and derivatives	NA	NA	NA	6.25421e+06	1.25458e+07	9.7381e+06	1.10791e+07	9.7823e+06	9.07991e+06	1.14062e+07	7.69176e+06	6.31794e+06	1.32052e+07	7.8495e+06	1.11282e+07	1.29408e+07	9.22388e+06	8.22418e+06	5.21326e+06	8.3406e+06	5.48691e+06	1.06962e+07	1.1262e+07	1.26973e+07	9.26965e+06	1.5817e+07	1.82136e+07	9.38001e+06	7.12277e+06	9.0931e+06	1.22161e+07	9.8107e+06	1.04279e+07
B300351	NEG	7.675	512.268	C26 H43 N O7 S	Sulfolithocholylglycine	-0.00110528541438271	-2.15339381628111	97.0814351935056	level1	BMDB	C11301	HMDB0002639	Lipids and lipid-like molecules	Bile acids, alcohols and derivatives	Steroids and steroid derivatives	Bile acids, alcohols and derivatives	NA	NA	NA	9.08695e+06	972133	2.86854e+06	649662	143795	3.36906e+06	4.75862e+06	1.54964e+06	92624.8	4.60609e+06	2.84512e+06	6.41487e+06	8.3095e+06	3.20644e+06	2.97576e+06	400216	826604	1.93847e+06	3.90214e+06	401509	163125	1.94778e+06	248182	398581	3.82097e+06	2.90016e+06	119461	5.44457e+06	1.92115e+06	3.2709e+06
B300356	NEG	7.739	581.24	C33 H34 N4 O6	Biliverdin	-0.00022612922657572	-0.388372808158752	95.3274687123693	level1	BMDB	C00500	HMDB0001008	Organoheterocyclic compounds	Bilirubins	Tetrapyrroles and derivatives	Bilirubins	Metabolism of cofactors and vitamins	Porphyrin and chlorophyll metabolism	map00860 Porphyrin metabolism; map01100 Metabolic pathways;	638977	361768	507197	1.58595e+06	1.1074e+06	1.09501e+06	777626	281910	1.09116e+06	1.53224e+06	676646	1.0035e+06	1.64248e+06	614777	717212	549342	818766	752118	2.78902e+06	816736	897489	2.15264e+06	1.03666e+06	739670	1.30666e+06	705087	1.81234e+06	1.44498e+06	965912	1.31563e+06
B300357	NEG	8.909	583.256	C33 H36 N4 O6	(4E,15Z)-Bilirubin	-0.00025576815039585	-0.43776165566112	94.91250078946	level1	BMDB	NA	HMDB0000488	Organoheterocyclic compounds	Bilirubins	Tetrapyrroles and derivatives	Bilirubins	NA	NA	NA	16286.8	77767.7	21036.7	202984	194832	425449	170388	5313.18	63478.2	2.12704e+06	41140.3	257214	908060	29491.9	108709	12567.1	52657.5	100101	1.96742e+06	171110	387745	1.02464e+06	348844	57434.8	1.42756e+06	179367	1.63993e+06	315784	358110	293124
B300359	NEG	9.661	597.304	C27 H51 O12 P	LysoPI(18:1(9Z)/0:0)	-0.00064255703125581	-1.07395009934195	95.8466465155007	level1	BMDB	NA	HMDB0061693	Lipids and lipid-like molecules	Glycerophosphoinositols	Glycerophospholipids	Glycerophospholipids[GP]	NA	NA	NA	416351	424247	726547	801459	491542	422732	438315	1.84487e+06	590491	507406	535720	885127	482076	817533	600841	1.00471e+06	947094	370162	634365	1.30919e+06	622932	612633	512644	699879	806045	695030	425741	677562	433168	615582
B300383	POS	0.994	258.11	C8 H20 N O6 P	Glycerophosphocholine	-2.1391477389443e-06	-0.00832020320959354	66.2763215472615	level1	BMDB	C00670	HMDB0000086	Lipids and lipid-like molecules	Glycerophosphocholines	Glycerophospholipids	Glycerophospholipids[GP]	Lipid metabolism	Glycerophospholipid metabolism	map00564 Glycerophospholipid metabolism; map00565 Ether lipid metabolism; map05231 Choline metabolism in cancer;	8.95117e+07	6.20429e+07	6.63764e+07	8.05574e+07	5.44152e+07	4.10177e+07	4.51986e+07	3.52822e+07	4.83702e+07	6.46168e+07	5.41979e+07	6.88168e+07	6.92232e+07	7.62102e+07	2.86944e+07	3.78e+07	4.04257e+07	1.49706e+08	7.12331e+07	5.07601e+07	1.12615e+08	3.37184e+07	8.00045e+07	6.81895e+07	3.75295e+07	6.43547e+07	5.85334e+07	7.62854e+07	4.61999e+07	8.8509e+07
B300384	NEG	7.093	257.175	C14 H26 O4	Tetradecanedioic acid	-0.00044877591847125	-1.73820789398883	92.1752375202093	level1	BMDB	C00864	HMDB0000872	Lipids and lipid-like molecules	Fatty acids and conjugates	Fatty Acyls	Fatty acyls[FA]	Metabolism of other amino acids	beta-Alanine metabolism	map00410 beta-Alanine metabolism; map00770 Pantothenate and CoA biosynthesis; map01100 Metabolic pathways; map01240 Biosynthesis of cofactors; map04977 Vitamin digestion and absorption;	2.23529e+06	1.81001e+06	3.3757e+06	893878	620919	3.47816e+06	2.24519e+06	2.49806e+06	1.32322e+06	1.18028e+07	8.94273e+06	5.37883e+06	1.26082e+07	4.41533e+06	3.87221e+06	2.30409e+06	1.0433e+06	844563	2.16262e+06	1.97601e+06	3.39899e+06	5.29245e+06	1.23147e+06	696707	493019	5.59337e+06	381199	2.95008e+06	1.66818e+06	8.16506e+06
B300410	POS	7.434	342.265	C19 H35 N O4	trans-2-Dodecenoylcarnitine	0.00106965104561141	3.13444785866507	67.0279729827103	level1	BMDB	NA	HMDB0013326	Lipids and lipid-like molecules	Fatty acid esters	Fatty Acyls	Fatty acyls[FA]	NA	NA	NA	1.08484e+07	3.87664e+06	6.14778e+06	3.26316e+07	2.34502e+07	8.97854e+06	5.06442e+06	6.63325e+06	8.60716e+06	1.97006e+07	6.49185e+06	8.40963e+06	1.1948e+07	2.1953e+07	2.26549e+06	2.79878e+06	1.5219e+07	7.03091e+06	1.22035e+07	1.82438e+07	2.6067e+07	1.77897e+07	2.75327e+07	3.37475e+06	8.22238e+06	7.26231e+06	1.06713e+07	3.89699e+06	9.44696e+06	1.5099e+07
B300411	POS	9.006	357.279	C24 H36 O2	Tetracosahexaenoic acid	2.86694654505482e-05	0.0804708291678999	78.5622461249866	level1	BMDB	NA	HMDB0002007	Lipids and lipid-like molecules	Fatty acids and conjugates	Fatty Acyls	Fatty acyls[FA]	NA	NA	NA	1.88918e+07	4.47431e+06	1.01076e+08	4.77801e+06	6.53242e+06	1.64783e+07	1.70786e+07	2.53276e+07	3.8836e+06	3.0166e+06	1.57106e+07	3.24855e+07	4.09928e+07	9.50595e+06	1.35057e+08	2.603e+07	1.12527e+07	9.39985e+06	1.49667e+07	9.87746e+06	7.7084e+06	2.17517e+07	1.01894e+07	1.41711e+07	2.01013e+07	3.57475e+07	6.24533e+06	3.62022e+07	1.80003e+07	1.49718e+07
B300429	POS	9.887	508.376	C26 H54 N O6 P	LysoPC(P-18:0/0:0)	0.00021536442187652	0.424473066061417	89.256877236733	level1	BMDB	C04230	HMDB0013122	Lipids and lipid-like molecules	Glycerophosphocholines	Glycerophospholipids	Glycerophospholipids[GP]	Lipid metabolism	Glycerophospholipid metabolism	map00564 Glycerophospholipid metabolism; map05231 Choline metabolism in cancer;	3.27273e+07	2.85825e+07	3.38751e+07	5.40202e+07	4.59207e+07	3.19126e+07	3.85612e+07	4.67227e+07	3.74704e+07	6.93823e+07	4.21176e+07	4.18044e+07	8.10716e+07	7.4633e+07	3.26108e+07	4.91299e+07	4.41748e+07	4.67497e+07	5.70075e+07	6.30063e+07	1.49937e+08	4.01341e+07	6.17514e+07	7.41164e+07	3.44546e+07	4.04985e+07	7.39039e+07	4.07197e+07	3.59771e+07	5.59594e+07
B300431	POS	10.144	510.392	C26 H56 N O6 P	LysoPC(O-18:0/0:0)	0.0003920155162973	0.769586623124476	83.4290875055798	level1	BMDB	C04317	HMDB0011149	Lipids and lipid-like molecules	Glycerophosphocholines	Glycerophospholipids	Glycerophospholipids[GP]	Lipid metabolism	Ether lipid metabolism	map00565 Ether lipid metabolism; map01100 Metabolic pathways;	1.03257e+07	1.16517e+07	1.93394e+07	2.26013e+07	2.1659e+07	1.16065e+07	2.25656e+07	1.45365e+07	1.41426e+07	3.55893e+07	1.84419e+07	1.31031e+07	2.8276e+07	3.21803e+07	1.56557e+07	4.28534e+07	1.64344e+07	1.71733e+07	2.76579e+07	2.696e+07	7.10715e+07	1.28022e+07	2.94815e+07	3.34734e+07	1.56193e+07	2.04549e+07	2.00865e+07	2.39723e+07	1.88436e+07	2.68206e+07
B300434	POS	9.453	520.34	C26 H50 N O7 P	LysoPC(0:0/18:2(9Z,12Z))	9.08603076368308e-05	0.174955947348481	89.1820132056799	level1	BMDB	NA	HMDB0061700	Lipids and lipid-like molecules	Glycerophosphocholines	Glycerophospholipids	Glycerophospholipids[GP]	NA	NA	NA	8.44271e+08	1.07074e+09	1.68793e+09	1.87136e+09	1.14878e+09	1.37435e+09	1.2977e+09	1.76486e+09	9.6139e+08	1.34654e+09	8.94594e+08	1.48659e+09	1.558e+09	1.08769e+09	1.80021e+09	5.93965e+08	8.86327e+08	8.73808e+08	1.49046e+09	1.55407e+09	1.84657e+09	1.381e+09	1.39296e+09	1.13949e+09	1.36713e+09	1.44318e+09	1.26276e+09	2.22654e+09	1.53234e+09	1.47746e+09
B300436	POS	9.948	524.371	C26 H54 N O7 P	LysoPC(0:0/18:0)	0.00017956455144485	0.3430970103571	82.8662972900261	level1	BMDB	NA	HMDB0011128	Lipids and lipid-like molecules	Glycerophosphocholines	Glycerophospholipids	Glycerophospholipids[GP]	NA	NA	NA	5.70693e+08	9.25053e+08	9.13959e+08	1.02704e+09	1.27545e+09	7.87841e+08	9.21713e+08	1.03363e+09	6.71726e+08	1.35068e+09	1.26999e+09	8.48287e+08	1.33928e+09	1.41572e+09	6.86301e+08	4.76744e+08	8.42121e+08	6.31382e+08	1.04265e+09	1.09507e+09	1.81439e+09	1.07973e+09	1.35909e+09	1.63912e+09	8.43314e+08	9.90764e+08	9.20376e+08	1.01167e+09	8.29647e+08	1.24278e+09
B300451	POS	10.933	675.544	C37 H75 N2 O6 P	SM(d18:1/14:0)	0.00085618573598367	1.2692953196753	75.280412714002	level1	BMDB	NA	HMDB0012097	Lipids and lipid-like molecules	Phosphosphingolipids	Sphingolipids	Sphingolipids[SP]	NA	NA	NA	2.64309e+07	1.2469e+07	1.89822e+07	1.11286e+07	3.97883e+07	1.04806e+07	3.73542e+07	1.79398e+07	2.16432e+07	2.93882e+07	1.42573e+07	1.46713e+07	1.80719e+07	1.37839e+07	1.03123e+07	2.3303e+07	2.21334e+07	1.80639e+07	2.74234e+07	2.07397e+07	2.21201e+07	1.16356e+07	1.30693e+07	3.80705e+07	1.01028e+07	1.75407e+07	1.11857e+07	1.48907e+07	1.13653e+07	3.45322e+07
B300465	POS	12.004	744.592	C42 H82 N O7 P	PC(P-16:0/18:1(11Z))	0.00146918300561083	1.97581604559876	64.2644508237909	level1	BMDB	NA	HMDB0011209	Lipids and lipid-like molecules	Glycerophosphocholines	Glycerophospholipids	Glycerophospholipids[GP]	NA	NA	NA	1.39979e+07	1.06548e+07	1.38954e+07	1.74599e+07	1.04914e+07	8.50453e+06	2.67256e+07	2.70058e+07	2.08353e+07	2.35613e+07	9.11321e+06	1.61527e+07	1.55581e+07	3.03727e+07	2.63831e+07	2.18085e+07	1.09145e+07	2.49238e+07	2.23371e+07	3.48967e+07	1.78542e+07	8.12868e+06	1.07527e+07	1.22117e+07	1.52514e+07	2.20883e+07	1.62327e+07	1.72917e+07	1.3844e+07	1.91865e+07
B300474	POS	11.219	756.555	C42 H78 N O8 P	PC(16:1(9Z)/18:2(9Z,12Z))	0.00106385180492907	1.40805602090102	86.9775895313148	level1	BMDB	NA	HMDB0008006	Lipids and lipid-like molecules	Glycerophosphocholines	Glycerophospholipids	Glycerophospholipids[GP]	NA	NA	NA	5.07693e+07	6.821e+07	5.50581e+07	4.49922e+07	8.03909e+07	6.14409e+07	8.34967e+07	7.07412e+07	5.87004e+07	7.46735e+07	3.56786e+07	5.24117e+07	6.35155e+07	5.00431e+07	3.65757e+07	4.81641e+07	3.15479e+07	3.53689e+07	7.46485e+07	5.57166e+07	4.4236e+07	5.26215e+07	4.11235e+07	1.25463e+08	5.68195e+07	5.7379e+07	3.97726e+07	5.00387e+07	4.13037e+07	8.42197e+07
B300475	POS	11.594	758.57	C42 H80 N O8 P	PC(16:0/18:2(9Z,12Z))	0.00032851331582151	0.433645363332074	86.6748839315731	level1	BMDB	NA	HMDB0007973	Lipids and lipid-like molecules	Glycerophosphocholines	Glycerophospholipids	Glycerophospholipids[GP]	NA	NA	NA	6.58778e+08	5.85888e+08	6.90213e+08	6.87755e+08	8.71526e+08	6.5085e+08	8.3248e+08	8.57819e+08	6.67479e+08	7.12814e+08	5.79162e+08	6.17722e+08	6.60207e+08	7.37096e+08	6.37639e+08	7.4607e+08	5.34078e+08	6.16614e+08	7.32398e+08	6.98536e+08	6.29404e+08	6.38326e+08	6.28192e+08	7.32649e+08	5.36053e+08	6.62895e+08	5.37592e+08	6.36744e+08	5.91932e+08	7.98928e+08
B300479	POS	11.9	768.591	C44 H82 N O7 P	PC(O-16:0/20:4(8Z,11Z,14Z,17Z))	0.00131788433373004	1.71692770985988	83.6395761670925	level1	BMDB	NA	HMDB0013407	Lipids and lipid-like molecules	Glycerophosphocholines	Glycerophospholipids	Glycerophospholipids[GP]	NA	NA	NA	3.96053e+07	3.51777e+07	4.16453e+07	3.39325e+07	4.8027e+07	2.40538e+07	6.71594e+07	5.78976e+07	6.33582e+07	7.18585e+07	3.36881e+07	4.63073e+07	4.78333e+07	6.89088e+07	4.09398e+07	5.80198e+07	4.45277e+07	4.39399e+07	7.38868e+07	8.39128e+07	5.80182e+07	3.14483e+07	4.48717e+07	7.01629e+07	3.38118e+07	4.91863e+07	5.57132e+07	5.721e+07	3.71215e+07	5.63332e+07
B300496	POS	11.405	806.571	C46 H80 N O8 P	PC(16:0/22:6(4Z,7Z,10Z,13Z,16Z,19Z))	0.00120217776679965	1.49234638169832	68.7587964024452	level1	BMDB	NA	HMDB0007991	Lipids and lipid-like molecules	Glycerophosphocholines	Glycerophospholipids	Glycerophospholipids[GP]	NA	NA	NA	1.08026e+08	1.00448e+08	1.5315e+08	8.92046e+07	2.58559e+08	1.15348e+08	2.19921e+08	1.32285e+08	7.89151e+07	1.43943e+08	2.14686e+08	8.9363e+07	1.19286e+08	1.26792e+08	8.0532e+07	9.19018e+07	9.10627e+07	1.00468e+08	1.46173e+08	1.18641e+08	1.56093e+08	1.18706e+08	1.27243e+08	2.13231e+08	1.11694e+08	9.99682e+07	1.11048e+08	7.64664e+07	9.16064e+07	1.5062e+08
B300501	POS	12.506	812.618	C46 H86 N O8 P	PC(18:0/20:3(5Z,8Z,11Z))	0.00200532925009611	2.47080674432873	64.615164008417	level1	BMDB	NA	HMDB0008046	Lipids and lipid-like molecules	Glycerophosphocholines	Glycerophospholipids	Glycerophospholipids[GP]	NA	NA	NA	6.3307e+07	6.11394e+07	4.08935e+07	4.03275e+07	6.62799e+07	4.44217e+07	3.99085e+07	5.1962e+07	5.65119e+07	6.37573e+07	7.96277e+07	4.9049e+07	6.96028e+07	7.58877e+07	2.80416e+07	5.43539e+07	4.10311e+07	3.59944e+07	5.57341e+07	4.49579e+07	4.87499e+07	5.21311e+07	5.13542e+07	1.17135e+08	7.13391e+07	4.43802e+07	3.35338e+07	4.13819e+07	2.0005e+07	4.69651e+07
B300505	POS	11.981	834.603	C48 H84 N O8 P	PC(18:0/22:6(4Z,7Z,10Z,13Z,16Z,19Z))	0.00171784364158611	2.06076910951401	83.4346006122175	level1	BMDB	NA	HMDB0008057	Lipids and lipid-like molecules	Glycerophosphocholines	Glycerophospholipids	Glycerophospholipids[GP]	NA	NA	NA	1.61211e+07	4.02091e+07	3.72798e+07	1.79092e+07	5.66997e+07	2.5259e+07	4.18745e+07	2.91561e+07	1.569e+07	2.93503e+07	7.10207e+07	1.90096e+07	2.79778e+07	2.46026e+07	1.60744e+07	2.10371e+07	1.60748e+07	1.98242e+07	2.71759e+07	2.13587e+07	3.81507e+07	2.75293e+07	2.73665e+07	5.41996e+07	2.99632e+07	1.7243e+07	2.17594e+07	1.26719e+07	1.57859e+07	2.07282e+07
B300512	NEG	0.617	111.009	C5 H6 O4	Mesaconic acid	6.03277707682537e-05	0.463964810180652	99.7173205028642	level1	BMDB	C01732	HMDB0000749	Lipids and lipid-like molecules	Fatty acids and conjugates	Fatty Acyls	Fatty acyls[FA]	Carbohydrate metabolism	Glyoxylate and dicarboxylate metabolism	map00630 Glyoxylate and dicarboxylate metabolism; map01100 Metabolic pathways; map01200 Carbon metabolism;	4.46173e+07	4.12418e+07	3.73517e+07	4.7443e+07	4.81099e+07	4.63256e+07	4.1889e+07	4.76422e+07	4.02694e+07	3.85603e+07	3.66917e+07	4.23805e+07	3.97649e+07	4.876e+07	2.64293e+07	2.01559e+07	4.86455e+07	3.57754e+07	4.55105e+07	4.74446e+07	4.1605e+07	2.9284e+07	2.62294e+07	3.2275e+07	3.8585e+07	3.68129e+07	3.83653e+07	3.08512e+07	3.73128e+07	4.74296e+07
B300521	NEG	3.015	151.04	C8 H8 O3	(R)-mandelic Acid	-0.00014936000380316	-0.982325635125032	95.8503430105002	level1	BMDB	C01983	HMDB0062635	Benzenoids	NA	Benzene and substituted derivatives	Benzene and derivatives	Xenobiotics biodegradation and metabolism	Aminobenzoate degradation	NA	32987.5	59811.9	15140	49448.6	47896.4	44015.1	48929.9	243562	52207.1	19344.5	253724	50042.3	35161	70711.8	113898	79017.2	206928	134016	31379.2	50596.5	1.60061e+06	27078	56120.8	22209.5	317625	48777.1	40819.5	19843.7	505920	5.8774e+06
B300522	NEG	3.437	153.019	C7 H6 O4	3,5-Dihydroxybenzoic acid	-0.00010828043528476	-0.702998243504978	98.4288323791419	level1	BMDB	NA	HMDB0013677	Benzenoids	Benzoic acids and derivatives	Benzene and substituted derivatives	Benzene and derivatives	NA	NA	NA	4.24308e+06	4.63276e+06	4.33102e+06	5.97291e+06	9.92142e+06	6.42149e+06	5.61358e+06	1.87149e+07	4.42905e+06	6.99372e+06	6.85253e+06	1.21337e+07	6.02116e+06	5.4354e+06	4.39111e+06	2.03367e+06	1.09489e+07	4.09427e+06	3.06432e+06	1.23576e+07	5.17722e+06	6.31439e+06	7.22136e+06	3.04667e+06	7.67869e+06	5.05511e+06	1.21237e+07	1.69011e+07	7.01094e+06	2.16798e+07
B300546	NEG	5.05	201.022	C8 H10 O4 S	2,3-dimethylphenol sulfate	-0.00021689254430157	-1.07356613580674	98.7357879383181	level1	BMDB	NA	NA	NA	NA	NA	NA	NA	NA	NA	5.50312e+06	3.4713e+06	4.95788e+06	4.40559e+06	1.57793e+06	2.25025e+06	5.43901e+06	2.35084e+07	252166	6.76671e+06	2.55356e+07	2.42262e+07	1.10232e+07	4.16669e+06	6.96832e+06	633264	5.14258e+06	1.21218e+06	595600	7.4724e+06	715417	888277	2.78149e+06	6.05719e+06	865415	2.63049e+06	2.6178e+06	2.4319e+07	3.28317e+07	459184
B300550	NEG	1.827	204.981	C6 H6 O6 S	(2,4‐dihydroxyphenyl)oxidanesulfonic acid	-0.00032566994545391	-1.58101026050941	97.1915392482646	level1	BMDB	NA	HMDB0341104	NA	NA	NA	NA	NA	NA	NA	354224	1.25224e+07	35230.3	721963	1.1846e+06	18400.7	212518	2.68736e+06	2.69361e+06	36301.6	300699	7.19596e+06	3.5664e+07	197035	545126	1.33731e+07	1.481e+07	120159	1.62594e+06	1.03753e+06	7.55932e+06	126999	6.32271e+06	92902.6	3.76666e+06	584106	7.62314e+07	1.81712e+06	36555.7	1.33732e+07
B300552	NEG	3.431	208.061	C10 H11 N O4	Hydroxyphenylacetylglycine	-0.00023310602077231	-1.11497273698214	92.5204613618992	level1	BMDB	C05596	HMDB0000735	Organic acids and derivatives	Amino acids, peptides, and analogues	Carboxylic acids and derivatives	Amino acids, peptides, and analogues	Amino acid metabolism	Tyrosine metabolism	map00350 Tyrosine metabolism;	8173.19	10201.6	80319.6	108589	51271	39302.6	25779.6	1.11643e+06	108886	408350	1.15212e+06	84002.5	1.00492e+06	32224.4	252597	80927.9	14737	43820.8	65109.2	19324.2	40105.6	6681.59	40214.9	41226.5	58940.6	71148.5	20334.3	41448.1	223816	982210
B300557	NEG	2.999	218.996	C7 H8 O6 S	ethyl maltol sulfate	-0.0004779919182738	-2.17264946920035	96.1744753809933	level1	BMDB	NA	NA	NA	NA	NA	NA	NA	NA	NA	559292	4.92042e+06	113104	2.32362e+06	862643	95671.5	1.38214e+06	4.43294e+06	1.65753e+06	90783.1	527772	4.50726e+06	3.999e+07	609733	413254	1.08188e+07	1.64162e+07	625502	3.04474e+06	1.82534e+06	7.376e+06	335755	1.47338e+07	224864	3.59654e+06	764711	4.29563e+07	5.97883e+06	94940.7	2.61678e+07
B300561	NEG	6.188	222.113	C12 H17 N O3	Cerulenin	-0.00030068878905353	-1.34764993083038	80.7058264056282	level1	BMDB	C12058	HMDB0015168	Organoheterocyclic compounds	Oxirane carboxylic acids and derivatives	Epoxides	Oxirane carboxylic acids and derivatives	NA	NA	NA	478980	238552	515130	467241	312901	630365	1.5911e+06	1.22201e+06	253284	432831	396809	462568	735590	370868	1.08874e+06	474186	182964	439788	393130	300846	270719	1.04688e+06	324390	336668	488956	654371	742947	582599	287070	464600
B300565	NEG	2.677	227.997	C8 H7 N O5 S	3- Hydroxyindolin-2-one-sulfate	-0.00029466798497424	-1.28673451437499	90.0573452862896	level1	BMDB	NA	HMDB0304928	Organoheterocyclic compounds	Indolines	Indoles and derivatives	Indole and derivatives	NA	NA	NA	3.51432e+06	996408	1.23011e+06	1.62142e+07	1.23805e+06	1.43372e+06	1.59415e+06	863940	643689	1.14118e+06	2.48838e+06	2.00008e+06	1.04025e+06	944817	1.0187e+06	1.65587e+06	1.6382e+06	1.08276e+06	2.01542e+06	844345	1.10588e+06	1.87152e+06	1.69789e+06	961419	1.51147e+06	1.58692e+06	624625	1.09915e+06	1.87391e+06	1.82657e+06
B300581	NEG	4.21	261.007	C9 H10 O7 S	Homovanillic acid sulfate	-0.00058011492188825	-2.21405467144471	84.2801003651933	level1	BMDB	NA	HMDB0011719	Organic acids and derivatives	Arylsulfates	Organic sulfuric acids and derivatives	Organic acids	NA	NA	NA	41800.8	32958	154804	380686	195852	75320.8	123125	629570	179087	90776.4	45062.2	231670	104420	93616.3	1.03437e+06	336974	23835.5	40701.9	213044	1.14675e+06	165156	357057	52163.4	152009	50195.7	71667.1	51414	286400	239078	22425.3
B300605	NEG	5.923	352.086	C16 H19 N O6 S	sulfate of piperine metabolite C16H19NO3	-0.0004162450345575	-1.17885279975557	91.7888144987743	level1	BMDB	NA	NA	NA	NA	NA	NA	NA	NA	NA	354326	359610	1.32222e+06	298185	86581.4	589198	115192	1.37408e+06	982228	1.84152e+06	179035	1.83539e+06	554393	896154	336073	577205	2.29245e+06	851990	1.94641e+06	610998	58688.2	243531	83081.9	383563	913932	283866	72401.9	775382	118607	80951.2
B300613	NEG	6.485	378.101	C18 H21 N O6 S	sulfate of piperine metabolite C18H21NO3	-0.00042397578130248	-1.11834809606576	95.5853356483417	level1	BMDB	NA	NA	NA	NA	NA	NA	NA	NA	NA	229259	368741	902731	72764.1	20679.5	165788	111913	1.22446e+06	836319	1.99053e+06	68354.9	803709	259948	475446	270169	136927	1.48376e+06	457183	780682	329096	47175.5	79888.5	42767.9	180996	530727	133964	8318.33	689772	404618	63172.4
B300621	NEG	6.901	413.2	C21 H34 O6 S	pregnenetriol sulfate	-0.00055637756992155	-1.34323357997925	94.1867551755002	level1	BMDB	NA	NA	NA	NA	NA	NA	NA	NA	NA	4.77305e+06	1.14059e+07	6.5733e+06	3.45318e+06	5.8462e+06	7.5275e+06	1.39548e+06	5.40931e+06	9.93526e+06	5.94872e+06	3.52003e+06	5.58279e+06	9.36545e+06	8.24558e+06	4.44157e+06	7.23122e+06	1.24331e+07	7.84005e+06	3.04047e+06	4.90566e+06	5.29564e+06	8.63148e+06	4.54585e+06	5.41173e+06	3.86764e+06	2.01695e+06	6.70367e+06	1.48807e+07	4.55838e+06	1.30665e+07
B300703	NEG	3.307	263.103	C13 H16 N2 O4	Alpha-N-Phenylacetyl-L-glutamine	-0.00057790983134964	-2.18813232427007	96.6662384496925	level1	BMDB	C04148	HMDB0006344	Organic acids and derivatives	Amino acids, peptides, and analogues	Carboxylic acids and derivatives	Amino acids, peptides, and analogues	Amino acid metabolism	Phenylalanine metabolism	map00360 Phenylalanine metabolism;	2.29651e+07	1.25321e+06	5.14784e+06	8.18723e+06	2.6967e+07	4.17333e+06	2.09031e+07	4.14967e+06	5.86279e+06	8.06521e+06	1.27454e+07	1.5082e+07	4.14446e+07	7.45753e+06	1.58711e+07	9.37568e+06	2.22518e+07	1.13571e+07	9.30087e+06	9.2499e+06	1.44196e+06	7.18288e+06	1.68917e+07	3.72567e+06	1.8888e+07	2.14719e+07	4.30696e+06	9.77552e+06	2.35788e+07	1.38809e+07
B300705	NEG	9.262	299.259	C18 H36 O3	12-hydroxystearic acid	-0.00044671984994693	-1.4877448265172	89.6091986625025	level1	BMDB	C05660	HMDB0061706	Lipids and lipid-like molecules	Fatty acids and conjugates	Fatty Acyls	Fatty acyls[FA]	Amino acid metabolism	Tryptophan metabolism	map00380 Tryptophan metabolism;	5.07211e+06	5.63832e+06	2.68343e+06	2.7464e+06	3.54875e+06	2.44132e+06	3.34507e+06	4.01423e+06	4.51574e+06	3.39009e+06	3.67642e+06	4.87148e+06	3.53613e+06	3.9474e+06	3.49161e+06	4.27335e+06	3.41553e+06	3.5701e+06	2.68554e+06	3.14635e+06	4.4379e+06	2.31373e+06	2.79983e+06	3.69204e+06	2.13255e+06	2.94538e+06	2.18781e+06	2.97531e+06	3.35643e+06	3.87808e+06
B300722	NEG	5.358	159.103	C8 H16 O3	Hydroxyoctanoic acid	-0.00011468883914744	-0.716313028920177	85.903739241949	level1	BMDB	C06805	HMDB0000711	Lipids and lipid-like molecules	Fatty acids and conjugates	Fatty Acyls	Fatty acyls[FA]	NA	NA	NA	1.94444e+06	1.05771e+06	2.76554e+06	2.14696e+06	1.32663e+06	4.90981e+06	2.33041e+06	4.0283e+06	2.02925e+06	2.03829e+06	1.67089e+06	3.29237e+06	2.30277e+06	1.06795e+06	3.7946e+06	3.18519e+06	1.64213e+06	1.59319e+06	2.04388e+06	3.60669e+06	1.71029e+06	4.24025e+06	1.49843e+06	1.00914e+06	3.70512e+06	2.08752e+06	2.00275e+06	4.28109e+06	1.82974e+06	2.55793e+06
B300794	NEG	4.399	204.066	C11 H11 N O3	Cinnamoylglycine	-0.00026377071912975	-1.28622281024598	82.8116005343775	level1	BMDB	NA	HMDB0011621	Organic acids and derivatives	Amino acids, peptides, and analogues	Carboxylic acids and derivatives	Amino acids, peptides, and analogues	NA	NA	NA	200856	58424.6	230605	317173	99108.5	1.20585e+06	357657	48464.1	64763.7	2.01971e+06	1.77055e+06	1.53045e+06	429182	1.07104e+06	358234	480316	236695	803045	501460	109485	47241.5	205106	132358	65608.6	35648.5	2.64215e+06	15572.2	196040	356560	321484
B300797	POS	3.478	247.144	C14 H18 N2 O2	Lenticin	-7.68681377394387e-05	-0.312298401036664	82.7849639579951	level1	BMDB	C09213	HMDB0061115	Organic acids and derivatives	Amino acids, peptides, and analogues	Carboxylic acids and derivatives	Amino acids, peptides, and analogues	NA	NA	NA	1.34962e+08	3.83721e+07	9.71686e+07	4.97358e+08	1.8356e+07	3.85569e+08	1.33204e+08	6.55164e+07	1.20393e+08	5.81003e+07	4.88842e+07	4.84138e+07	4.26964e+07	7.70485e+07	1.22148e+08	1.92265e+07	9.50945e+07	4.83261e+07	7.64814e+07	1.32152e+08	1.07685e+08	7.25998e+07	1.37347e+07	3.34172e+07	9.24785e+07	3.8069e+08	2.07616e+06	1.11618e+08	1.94503e+08	1.28243e+08
B300812	NEG	2.369	165.042	C6 H6 N4 O2	3-Methylxanthine	-0.0001269970703106	-0.764816485849006	95.4549409961174	level1	BMDB	C16357	HMDB0001886	Organoheterocyclic compounds	Purines and purine derivatives	Imidazopyrimidines	Purines and derivatives	Biosynthesis of other secondary metabolites	Caffeine metabolism	map00232 Caffeine metabolism; map01100 Metabolic pathways;	117008	19870.5	3372.19	83809.9	3271.11	25363.9	105051	10936.1	11576.2	22957.7	4285.09	22962.4	174595	3123.96	3460.71	62535.7	222282	204497	3011.26	182092	3180.68	2914.25	3115.57	50376.6	15014.8	3888.16	83223.6	31595.6	3498.06	2.69851e+06
0.598_247.09333	NEG	0.598	247.093	C9 H17 N3 O3 S	4-[2-(2-oxo-1-imidazolidinyl)ethyl]-1lambda~6~,4-thiazinane-1,1-dione	1.00154598642072	4053.21646417335	70.6373861773793	level2	mzCloud	NA	NA	NA	NA	NA	NA	NA	NA	NA	6.19467e+06	8.30509e+06	7.24599e+06	6.48131e+06	6.75823e+06	7.18722e+06	7.30404e+06	7.38118e+06	8.07305e+06	6.8943e+06	8.83379e+06	5.11884e+06	6.2713e+06	4.36467e+06	8.53253e+06	85383.5	7.57849e+06	6.03763e+06	7.21038e+06	6.72333e+06	6.28363e+06	7.86872e+06	9.9755e+06	7.68525e+06	8.04555e+06	7.9055e+06	8.5111e+06	7.79842e+06	9.26578e+06	6.40512e+06
0.742_296.06587	POS	0.742	296.066	C10 H12 F3 N3 O2 S	N1-[4-(trifluoromethoxy)phenyl]-1-(2-hydroxyethyl)hydrazine-1-carbothioamide	-0.00163354998289833	-5.53632718513356	65.8548161318714	level2	mzCloud	NA	NA	NA	NA	NA	NA	NA	NA	NA	1.71389e+07	1.74886e+07	1.0481e+07	1.79994e+07	1.46784e+07	9.37423e+06	1.07224e+07	1.20822e+07	7.93209e+06	1.41434e+07	1.79732e+07	2.91789e+07	1.45302e+07	1.62179e+07	7.69689e+06	2.0596e+07	9.92461e+06	2.97901e+07	1.37747e+07	1.12883e+07	2.53201e+07	6.89576e+06	1.28342e+07	1.35065e+07	7.52009e+06	1.47259e+07	1.19445e+07	1.2817e+07	1.48258e+07	1.70418e+07
0.826_182.05788	POS	0.826	182.058	C10 H9 N O	1H-indene-3-carboxamide	21.9821859201585	138193.280396469	74.3893403280403	level2	mzCloud	NA	NA	NA	NA	NA	NA	NA	NA	NA	1.24424e+07	2.74986e+07	737561	1.11627e+06	7.4111e+06	296461	1.77661e+06	2.60989e+06	2.786e+07	6.51765e+07	3.32399e+07	1.49393e+07	6.78633e+06	1.63711e+07	2.74177e+07	2.649e+06	327743	4.95719e+06	5.26909e+06	6.68769e+06	2.79963e+07	3.39297e+07	3.31693e+07	8.10342e+06	2.30525e+07	1.34388e+07	1.19436e+07	6.07158e+06	2.64197e+06	2.63045e+07
0.886_79.02132	POS	0.886	79.0213	C2 H6 O S	2-Mercaptoethanol	0.00010641029979296	1.36399092211223	70.4253894080439	level2	mzCloud	NA	NA	NA	NA	NA	NA	NA	NA	NA	4.51407e+06	4.65557e+06	6.27602e+06	3.53575e+06	3.98847e+06	6.32874e+06	6.64458e+06	1.93361e+07	3.4153e+06	5.1217e+06	2.43841e+06	6.4478e+06	4.63151e+06	5.08838e+06	8.62751e+06	2.05268e+06	4.11265e+06	3.69732e+06	6.5138e+06	6.99344e+06	2.95017e+06	3.00721e+06	3.03949e+06	3.48834e+06	6.58791e+06	5.87885e+06	2.84719e+06	4.56864e+06	9.69894e+06	4.98031e+06
10.083_591.46264	NEG	10.083	591.463	C18 H32 O3	NP-020521	296.234823460943	999998.915391836	88.2834216964663	level2	mzCloud	NA	NA	NA	NA	NA	NA	NA	NA	NA	3.17825e+06	3.41622e+06	1.09617e+07	1.49121e+07	3.97763e+06	3.66298e+07	2.97288e+06	1.3516e+07	3.13482e+07	2.72855e+07	3.20303e+06	4.39521e+07	1.88631e+07	7.19249e+06	1.6427e+07	1.85884e+07	1.84234e+07	6.5646e+06	1.28379e+07	1.6154e+07	1.55267e+07	9.59561e+06	1.88734e+07	1.477e+07	1.0453e+07	1.28552e+07	2.57007e+06	1.83556e+07	8.13292e+06	1.19259e+07
10.098_471.34704	NEG	10.098	471.347	C30 H48 O4	NP-021023	-0.00094026002255986	-1.99057807227205	88.4318637328654	level2	mzCloud	NA	NA	NA	NA	NA	NA	NA	NA	NA	4.37797e+06	1.48132e+07	1.91833e+06	2.50018e+07	7.6215e+06	6.05355e+06	1.04338e+07	1.21285e+07	5.29558e+06	9.73683e+06	6.30239e+06	5.80533e+06	3.53907e+06	7.15677e+06	8.74543e+06	6.67859e+06	9.2492e+06	7.64926e+06	2.34149e+06	8.84785e+06	6.80394e+06	3.46368e+06	4.03674e+06	3.98303e+06	7.70456e+06	1.27233e+06	894329	3.16196e+06	6.06282e+06	1.56107e+07
10.202_263.23693	POS	10.202	263.237	C18 H32 O2	octadec-9-ynoic acid	-18.0105734568155	-64268.3366572051	60.9658858229348	level2	mzCloud	NA	NA	NA	NA	NA	NA	NA	NA	NA	1.644e+07	1.1201e+07	1.80905e+07	3.30475e+07	2.60469e+07	1.77251e+07	1.34677e+07	1.09954e+07	3.97702e+07	2.22612e+07	1.97552e+07	2.61296e+07	3.52403e+07	2.99671e+07	1.81633e+07	4.59312e+07	4.50032e+07	2.74981e+07	1.78027e+07	3.34077e+07	2.59815e+07	1.52109e+07	1.77478e+07	3.82981e+07	1.86087e+07	1.68712e+07	1.1005e+07	4.7263e+07	1.17736e+07	2.15543e+07
10.239_281.24812	NEG	10.239	281.248	C18 H34 O2	trans-Petroselinic acid	-0.0004815572480652	-1.70610173892519	96.4200147568524	level2	mzCloud	NA	NA	NA	NA	NA	NA	NA	NA	NA	6.05653e+07	6.00908e+07	4.19524e+07	1.01406e+08	1.03879e+08	7.14348e+07	9.53941e+07	5.36691e+07	7.19666e+07	1.07808e+08	1.14396e+08	8.0699e+07	1.08841e+08	1.30156e+08	5.79451e+07	6.13282e+07	7.65125e+07	9.21084e+07	8.41979e+07	1.30993e+08	1.42325e+08	1.12496e+08	1.23134e+08	1.11174e+08	5.21465e+07	4.56595e+07	9.50527e+07	2.21258e+07	3.18632e+07	8.72355e+07
10.775_309.27945	NEG	10.775	309.279	C20 H38 O2	11(Z)-Eicosenoic acid	-0.00045424710936004	-1.46395706346068	99.9838806091743	level2	mzCloud	NA	NA	NA	NA	NA	NA	NA	NA	NA	451014	659481	769028	1.48398e+06	1.04422e+06	1.06797e+06	1.454e+06	935744	694565	1.48262e+06	1.06328e+06	937531	1.92236e+06	1.49804e+06	652561	724563	732350	786564	1.48453e+06	1.98399e+06	1.35615e+06	2.35942e+06	1.32116e+06	1.2721e+06	3.81756e+06	620649	1.03835e+06	240972	288769	969718
2.396_197.08170	NEG	2.396	197.082	C10 H14 O4	(-)-Camphanic acid	-0.00023663335934998	-1.19457975908725	90.4409260694656	level2	mzCloud	NA	NA	NA	NA	NA	NA	NA	NA	NA	405064	734431	582137	963075	1.76147e+06	779060	257001	764614	948124	379852	569382	731619	1.16231e+06	552641	1.31829e+06	351798	502386	664727	747397	2.13676e+06	1.95253e+06	1.07618e+06	2.90715e+06	323557	392021	1.10791e+06	918082	504067	670900	3.0627e+06
3.058_463.23032	NEG	3.058	463.23	C28 H33 N O5	NP-005875	1.00171980210928	2162.44004516227	69.754465662211	level2	mzCloud	NA	NA	NA	NA	NA	NA	NA	NA	NA	13275.4	3943.64	4464.57	24848.8	6091.75	19393	5684.62	264304	6769.03	19967.8	20972.3	3160.75	25134.6	33699	5818.57	5456.21	31044.1	7695.99	6939.35	4618.24	54240.8	39763.2	18487.4	23554	13129.5	20853.9	30463.6	5569.23	4743.03	3490.8
3.585_287.02260	NEG	3.585	287.023	C14 H9 Cl N2 O3	3-[2-(4-chlorophenyl)-2-oxoethyl]-2,3-dihydropyrido[2,3-d][1,3]oxazol-2-one	-0.00029635666817284	-1.02890842445254	66.8986580746598	level2	mzCloud	NA	NA	NA	NA	NA	NA	NA	NA	NA	839282	874326	4.49387e+06	311390	1.2534e+06	2.41038e+06	467402	366405	10274.9	144589	622874	2.2686e+06	1.09704e+07	1.41449e+06	207740	57953.7	5.18277e+06	675689	45270.6	112745	63307	32915.4	41126.6	55080.8	58943.2	679254	2.73823e+06	1.82485e+06	383314	153748
4.297_257.09962	POS	4.297	257.1	C12 H18 O7	4-acetyl-4-(ethoxycarbonyl)heptanedioic acid	-18.0129091014836	-65715.3006789313	67.2314580686695	level2	mzCloud	NA	NA	NA	NA	NA	NA	NA	NA	NA	100985	131979	64356.7	245916	61211.9	65661.3	65254	5.6012e+06	74551	69204.8	108232	99505.1	88294	230709	229013	142313	2.6767e+06	136242	246231	61123.7	158446	99192.7	86189.6	57267.2	46189.5	115384	110018	99602.6	210828	130578
4.789_211.14428	POS	4.789	211.144	C11 H18 N2 O2	Cyclo(leucylprolyl)	0.00017666129153326	0.840696480637109	72.2526226691302	level2	mzCloud	NA	NA	NA	NA	NA	NA	NA	NA	NA	5.81409e+06	3.31595e+06	4.56068e+06	8.5785e+06	3.95058e+06	6.90037e+06	7.48249e+06	9.20527e+06	4.0967e+06	3.55696e+06	4.72053e+06	4.22068e+06	5.46501e+06	4.08762e+06	4.31478e+06	8.06572e+06	5.54789e+06	4.46332e+06	5.89975e+06	4.75795e+06	3.89103e+06	5.30322e+06	3.91714e+06	5.58932e+06	6.14289e+06	3.86025e+06	3.80887e+06	4.8811e+06	5.3556e+06	5.00121e+06
5.313_187.14432	POS	5.313	187.144	C18 H36 N4 O4	LLK	-186.136616873638	-499999.433571624	62.8332675494203	level2	mzCloud	NA	NA	NA	NA	NA	NA	NA	NA	NA	251625	648551	635308	1.25614e+06	87953.2	2.55474e+06	3.48172e+06	258594	69555.4	251084	956705	149357	390223	556377	384696	83183.8	424251	534793	887474	157397	897473	667797	2.10982e+06	574569	645565	1.36347e+06	848864	101393	576408	230692
5.827_337.03832	NEG	5.827	337.038	C18 H11 Cl N2 O3	2-(4-chlorobenzoyl)-3-[(3-oxo-1,3-dihydroisobenzofuran-5-yl)amino]acrylonitrile	-0.00022624825095363	-0.669282794466766	61.0343171294726	level2	mzCloud	NA	NA	NA	NA	NA	NA	NA	NA	NA	59179.8	25668.1	63065.4	80480.7	213367	159681	248645	2.31173e+06	216084	346010	158621	1.32583e+06	82304.7	227688	96553.9	4639.8	8451.01	135836	3677.79	8024.08	4240.34	3341.45	371896	224713	3813.57	356458	153324	539975	893265	136455
5.872_357.13397	NEG	5.872	357.134	C20 H22 O6	NP-003433	-0.00038946203125078	-1.0874525317496	74.8586594697645	level2	mzCloud	NA	NA	NA	NA	NA	NA	NA	NA	NA	423161	3781.35	24783.9	3230.12	4542.5	3874.54	338983	39542.6	12997.6	627475	4760.2	12842.2	3451.06	5868.54	1.44105e+06	3990.55	8618.68	3492	12301.5	250870	62219.5	241168	252164	3609.19	129552	224734	3573.32	9908.9	454891	5330.16
6.371_528.26240	NEG	6.371	528.262	C29 H39 N O8	2-{(4S,5S,5aS,9aS)-4-Methoxy-6,6,9a-trimethyl-5-[(2E,4E,6E)-2,4,6-octatrienoyloxy]-1-oxo-1,3,4,5,5a,6,7,8,9,9a-decahydro-2H-benzo[E]isoindol-2-yl}pentanedioic acid	0.00211456719318903	3.99527068188724	60.0448934118648	level2	mzCloud	NA	NA	NA	NA	NA	NA	NA	NA	NA	54055.5	115852	331335	277733	581781	214446	200978	97910.2	439860	209223	46363.9	500955	209846	240018	307361	208499	208580	58883.2	78443.1	573187	295800	320602	186956	114057	387730	115859	2.32086e+06	524528	63624.2	166493
6.456_405.19137	NEG	6.456	405.191	C21 H28 O5	20beta-Dihydroprednisone	46.0049692662641	127722.868577364	61.7805090192574	level2	mzCloud	NA	NA	NA	NA	NA	NA	NA	NA	NA	1.73068e+06	2.29415e+06	2.00423e+06	2.29743e+06	2.24492e+06	2.12508e+06	962563	2.31898e+06	1.56861e+06	2.20313e+06	2.15267e+06	2.04344e+06	1.62937e+06	1.56545e+06	2.16087e+06	2.08237e+06	1.78176e+06	2.44866e+06	2.57599e+06	2.92202e+06	2.09247e+06	2.35802e+06	1.95609e+06	2.80767e+06	1.50867e+06	2.19767e+06	1.77231e+06	2.60698e+06	2.1393e+06	2.84021e+06
6.767_227.12863	NEG	6.767	227.129	C12 H20 O4	NP-000124	-0.00025077820313868	-1.09924794139573	77.2446087206708	level2	mzCloud	NA	NA	NA	NA	NA	NA	NA	NA	NA	105375	657312	104393	123447	100028	289318	251466	224944	143019	84761.3	183865	108704	164210	55525.9	229166	68184.4	114960	127864	61656.5	71251.1	101670	318022	55713.9	87307.8	175541	123468	73664.3	1.18095e+06	97278.9	138512
6.904_327.18099	NEG	6.904	327.181	C16 H26 O4	NP-016386	46.005155766773	163032.98911285	60.2665569047047	level2	mzCloud	NA	NA	NA	NA	NA	NA	NA	NA	NA	2.64801e+08	6.19511e+07	1.29491e+08	9.98052e+06	1.73675e+08	6.09315e+07	5.69353e+06	1.13345e+08	2.24896e+08	9.35301e+07	4.02269e+07	2.03497e+08	8.63842e+07	2.62101e+08	3.17745e+07	5.20108e+06	2.39938e+07	1.06696e+08	2.55731e+07	5.63237e+07	3.95273e+07	1.42672e+07	9.96708e+07	1.26082e+07	1.26085e+06	1.08722e+08	4.27347e+06	2.06549e+08	1.45912e+08	2.16096e+08
7.094_427.21539	NEG	7.094	427.215	C24 H30 O4	NP-020871	46.0082603964062	120372.909228271	83.4651021007092	level2	mzCloud	NA	NA	NA	NA	NA	NA	NA	NA	NA	635643	294227	795294	396306	765935	700021	1.49404e+06	822474	889994	572472	376383	568291	2.14148e+06	1.30881e+06	647632	747673	745403	615842	244030	180184	332094	890490	399058	243915	733526	481746	561396	885926	228653	501337
7.42_333.20673	NEG	7.42	333.207	C20 H30 O4	15-Keto prostaglandin A1	-0.00040073999946344	-1.19905063430022	95.3844152480897	level2	mzCloud	NA	NA	NA	NA	NA	NA	NA	NA	NA	130547	51655.7	475418	91512.6	84699.9	166580	251246	571884	63303.3	474999	87258.2	240584	235538	59137.1	393464	459527	209860	111615	209598	158365	716531	596396	164082	116246	546022	112816	202589	209327	166120	152688
7.435_448.30615	NEG	7.435	448.306	C26 H43 N O5	Glycochenodeoxycholic acid	-0.00069998818383965	-1.55790380839611	96.7425138920246	level2	mzCloud	NA	NA	NA	NA	NA	NA	NA	NA	NA	667606	1.51042e+06	1.80251e+06	1.32691e+06	2.54865e+06	1.56108e+06	465519	290331	2.46024e+06	488541	209749	1.21833e+06	2.04642e+06	479718	2.15752e+06	2.1099e+06	235643	271858	363680	1.5894e+06	4.51926e+06	4.37227e+06	4.84602e+06	1.1879e+06	9.81179e+06	4.99291e+06	1.18369e+07	5.90247e+06	888120	1.89098e+06
7.464_351.12048	POS	7.464	351.12	C16 H24 O6	(3E,5S,8R,11E,13S,16R)-5,13-dihydroxy-8,16-dimethyl-1,9-dioxacyclohexadeca-3,11-diene-2,10-dione	37.9559184484376	121592.28654475	61.0603036448769	level2	mzCloud	NA	NA	NA	NA	NA	NA	NA	NA	NA	16027.1	18798.7	16474.5	17697.3	17241.3	16105.6	16020.2	15644.6	15588.4	14204.7	18477.6	15288.8	16237.6	18467.4	18712.2	30846.8	19458.4	20057.4	17573.3	16846.5	16894	15627.3	15615.1	18166.5	17780.3	16233.7	18048.1	16845.7	16362.1	17106.9
7.495_265.18036	NEG	7.495	265.18	C16 H26 O3	Tetranor-12R-HETE	-0.00055906328128685	-2.10025573135939	95.9591221049614	level2	mzCloud	NA	NA	NA	NA	NA	NA	NA	NA	NA	46172.1	27359	405734	40970.6	118148	151550	242874	568560	27378.4	340712	27734.9	140593	300479	93442.5	206787	601465	128181	49537.3	127710	96371.6	763309	1.34194e+06	239395	112555	795705	63285.1	437029	303221	121650	122795
7.573_509.27441	NEG	7.573	509.274	C27 H36 N4 O3	2-[(1S,4S,5S)-5-Isopropyl-4-({[(4-methoxyphenyl)carbamoyl]amino}methyl)-2-methyl-2-cyclohexen-1-yl]-N-(3-pyridinylmethyl)acetamide	46.0029498125	99084.7647370315	74.4711516841931	level2	mzCloud	NA	NA	NA	NA	NA	NA	NA	NA	NA	909525	371914	424448	456140	167215	428292	1.17378e+06	227945	1.29078e+06	1.51359e+06	413780	1.40843e+06	813678	327521	1.60145e+06	1.62752e+06	533011	322786	557833	203242	1.10349e+06	373693	510634	629253	150910	208837	503350	829576	1.32585e+06	580957
7.594_213.14941	NEG	7.594	213.149	C12 H22 O3	NP-021797	-0.00020637038738868	-0.963641109519514	85.5771389210963	level2	mzCloud	NA	NA	NA	NA	NA	NA	NA	NA	NA	2.99253e+06	1.31473e+06	1.59186e+06	5.10247e+06	2.49353e+06	1.56693e+06	4.34336e+06	1.99475e+06	1.77203e+06	3.26768e+06	2.27518e+06	2.15898e+06	2.4484e+06	2.36403e+06	1.01674e+06	1.47364e+06	1.39751e+06	1.86643e+06	1.03852e+06	3.44164e+06	7.28926e+06	1.79989e+06	1.66466e+06	1.95685e+06	1.41465e+06	2.76942e+06	2.92388e+06	617974	849159	1.95264e+06
7.602_511.29018	NEG	7.602	511.29	C27 H38 N4 O3	4-Cyano-N-{[(1S,4S,6S)-6-isopropyl-3-methyl-4-(2-{[2-(4-morpholinyl)ethyl]amino}-2-oxoethyl)-2-cyclohexen-1-yl]methyl}benzamide	46.0030667717976	98656.7020011979	78.9064766535664	level2	mzCloud	NA	NA	NA	NA	NA	NA	NA	NA	NA	3.04841e+06	1.52594e+06	1.85551e+06	1.69361e+06	1.10617e+06	1.93539e+06	2.13119e+06	1.00623e+06	3.36188e+06	4.50451e+06	1.6079e+06	2.63578e+06	3.31391e+06	1.45154e+06	3.00564e+06	6.57468e+06	2.78229e+06	2.21715e+06	1.89815e+06	1.08377e+06	1.89193e+06	2.38659e+06	3.11814e+06	1.73297e+06	1.05138e+06	1.22318e+06	1.51634e+06	4.50312e+06	7.01056e+06	2.52741e+06
7.603_353.23290	NEG	7.603	353.233	C20 H34 O5	11beta-13,14-dihydro-15-keto Prostaglandin F2alpha	-0.00044556985881172	-1.2578169430578	87.3816294023774	level2	mzCloud	NA	NA	NA	NA	NA	NA	NA	NA	NA	236682	308360	236654	254484	173019	703750	1.04284e+06	810841	726836	980336	414894	672342	725006	497090	410868	1.38883e+06	499791	130165	334382	758512	2.14769e+06	5.95087e+06	755901	399479	6.43059e+06	519081	723537	734613	545621	856076
7.673_495.25899	NEG	7.673	495.259	C26 H34 N4 O3	N-{[(1S,4S,6S)-6-Isopropyl-4-{2-[(4-methoxybenzyl)amino]-2-oxoethyl}-3-methyl-2-cyclohexen-1-yl]methyl}-5-pyrimidinecarboxamide	46.0031803807321	102169.556685077	72.0460611302654	level2	mzCloud	NA	NA	NA	NA	NA	NA	NA	NA	NA	111652	44878.2	241249	251310	109647	392981	552611	890890	135357	622155	161941	222680	555307	191134	333352	561743	302784	138230	310883	157195	1.47512e+06	2.84791e+06	494119	211753	1.63448e+06	63979.8	643767	324686	121334	277627
7.701_499.29053	NEG	7.701	499.291	C27 H40 N4 O5	(16R,17S)-8-(4-Morpholinyl)-17-[2-(4-morpholinyl)-2-oxoethyl]-12-oxa-1,4-diazatricyclo[14.3.1.06,11]icosa-6,8,10-trien-2-one	-0.00206326941975021	-4.12406547082533	92.2700673928434	level2	mzCloud	NA	NA	NA	NA	NA	NA	NA	NA	NA	1.00581e+06	632912	1.53217e+06	2.31323e+06	431731	2.00593e+06	1.56852e+06	1.1096e+06	1.17118e+06	1.55382e+06	1.19697e+06	991901	1.10091e+06	498593	2.05093e+06	784150	952342	1.78784e+06	819709	588822	1.01844e+06	1.022e+06	480254	960235	795315	1.90547e+06	1.0651e+06	1.60919e+06	551490	1.30405e+06
7.787_477.24850	NEG	7.787	477.248	C26 H38 O8	NP-019159	-0.00088667132814634	-1.85396542815706	65.182982735398	level2	mzCloud	NA	NA	NA	NA	NA	NA	NA	NA	NA	303.106	331.799	281.837	283.476	307.446	318.743	296.811	308.877	305.653	285.807	297.72	294.595	278.543	320.948	292.082	356.174	285.232	296.51	282.046	279.547	1914.19	283.315	282.819	277.491	286.911	376.777	295.912	279.355	344.333	285.138
7.845_412.96588	NEG	7.845	412.966	C8 H F15 O2	Perfluorooctanoic acid (PFOA)	-0.00054606175319804	-1.31907353113619	96.768136476048	level2	mzCloud	NA	NA	NA	NA	NA	NA	NA	NA	NA	564486	540673	711084	574201	5.00226e+06	283867	904150	2.56394e+06	753779	1.40514e+06	549609	523534	733819	272551	610456	891775	1.09e+06	635063	429064	324879	621375	1.06539e+06	1.29037e+06	985383	584969	774275	865012	903235	662629	657745
7.863_313.18045	NEG	7.863	313.18	C20 H28 O4	Prostaglandin A3	-18.0110321705469	-54217.6382950747	83.1118345104698	level2	mzCloud	NA	NA	NA	NA	NA	NA	NA	NA	NA	2987.31	1277.58	3662.5	1251.95	2306.58	1395.98	2035	999.593	4737.82	6485.6	1601.61	1509.7	2200.34	1490.13	3164.36	2720.34	1005.28	2260.8	1427.21	2961.2	1056.6	1228.93	6674.81	1141.56	3963.54	5273.1	2235.61	3606.99	7637.76	413313
7.907_307.19102	NEG	7.907	307.191	C18 H30 O5	2,3-Dinor prostaglandin E1	-18.0110246802745	-55213.0897576547	82.2196545071893	level2	mzCloud	NA	NA	NA	NA	NA	NA	NA	NA	NA	2.05646e+06	1.18583e+06	2.45005e+06	2.56291e+06	1.47937e+06	3.50387e+06	1.84825e+06	3.67239e+06	2.08233e+06	3.42001e+06	657632	3.29931e+06	5.559e+06	1.45243e+06	4.88341e+06	2.09859e+06	1.22858e+06	1.6064e+06	828661	2.39038e+06	1.07662e+06	2.18291e+06	1.06808e+06	1.82644e+06	2.30364e+06	2.22481e+06	1.09448e+06	2.87966e+06	1.56004e+06	2.81543e+06
8.008_471.31079	NEG	8.008	471.311	C29 H46 O6	NP-020283	-18.011371334375	-36733.2040512249	84.3168520712045	level2	mzCloud	NA	NA	NA	NA	NA	NA	NA	NA	NA	6649.35	720.741	658.329	675.548	714.604	875.322	40553.9	2793.82	669.085	229625	1392.79	1405.81	2108.37	168309	678.162	7760.82	655.061	901.33	668.96	637.549	678.369	2943.54	825.145	650.319	739.785	669.384	657.403	848.573	16373.7	1015.33
8.011_337.23801	NEG	8.011	337.238	C20 H34 O4	(+/-)11(12)-DiHET	-0.00042678220529524	-1.26175201461404	90.0035485222577	level2	mzCloud	NA	NA	NA	NA	NA	NA	NA	NA	NA	66893.8	46343.9	242176	53726.9	178737	372457	370498	781208	61996.6	347220	36866.1	283361	247583	173747	317042	2.22288e+06	167952	72724.5	286897	229391	1.40971e+06	2.56554e+06	481916	110221	2.65416e+06	52688.7	1.14264e+06	594622	225059	200089
8.26_566.27673	NEG	8.26	566.277	C31 H43 N3 O8	Tanespimycin	-18.0210050615625	-30789.0836349514	91.4039437689025	level2	mzCloud	NA	NA	NA	NA	NA	NA	NA	NA	NA	344208	145604	72878.7	106492	34560.9	48988.1	20433.9	22588.9	112151	82304.5	19108.4	35573.5	102308	35764.5	111889	101491	33598.7	73124.8	43194.4	24312	189055	175717	407949	103268	565277	1.09772e+06	235637	154862	172011	82191.3
8.3_481.27975	NEG	8.3	481.28	C26 H36 N4 O2	4-Cyano-N-({(1S,4S,6S)-6-isopropyl-3-methyl-4-[2-(4-methyl-1-piperazinyl)-2-oxoethyl]-2-cyclohexen-1-yl}methyl)benzamide	46.0032033489891	105443.293053603	71.9413107219457	level2	mzCloud	NA	NA	NA	NA	NA	NA	NA	NA	NA	2.09685e+06	628849	3.58277e+06	2.57169e+06	425737	7.8849e+06	9.3697e+06	2.57528e+06	3.59485e+06	3.9613e+06	2.30619e+06	3.33169e+06	4.16926e+06	505611	3.83981e+06	4.53557e+06	1.50144e+06	3.4541e+06	5.24863e+06	1.8053e+06	1.2189e+07	1.03931e+07	2.32622e+06	1.06152e+06	4.92571e+06	2.29746e+06	1.10384e+07	3.46233e+06	2.03573e+06	3.52626e+06
8.301_333.20676	NEG	8.301	333.207	C20 H30 O4	8-Iso prostaglandin A2	-0.00037665679434439	-1.12699148768987	97.6530019303691	level2	mzCloud	NA	NA	NA	NA	NA	NA	NA	NA	NA	992413	842195	850504	687794	1.03452e+06	662230	556114	519060	823454	922123	463539	930260	1.4877e+06	656477	786939	712911	674177	483193	702190	947995	742150	961243	1.52061e+06	754891	733819	821949	645081	891801	824349	1.45081e+06
8.318_279.19604	NEG	8.318	279.196	C17 H28 O3	NP-020078	-0.00052308812502133	-1.86681280441881	68.8008204428248	level2	mzCloud	NA	NA	NA	NA	NA	NA	NA	NA	NA	609.35	693.9	477.185	521.144	515.623	528.575	805.619	1068.05	484.812	1513.27	498.721	505.443	1126.71	274552	858.547	4581.55	465.752	482.897	606.901	589.598	18321.1	502.108	7163.48	467.664	586.179	2847.19	1523.05	918.609	4463.11	476.725
8.409_530.89421	NEG	8.409	530.894	C8 H Cl F16 O4 S	9-Chlorohexadecafluoro-3-oxanonane-1-sulfonate	-0.00136757876202864	-2.57110624878709	93.4737754955466	level2	mzCloud	NA	NA	NA	NA	NA	NA	NA	NA	NA	319177	107054	477330	256917	99072	112814	603395	666370	131932	256894	276772	141079	1.13179e+06	124303	571108	228507	169624	458881	209118	178769	132869	276050	636679	506881	255912	1.1444e+06	2.43458e+06	193335	131957	85064
8.432_397.22275	NEG	8.432	397.223	C21 H28 N4 O	1-[(1S,4S)-4-(1-Benzyl-3,5-dimethyl-1H-pyrazol-4-yl)-2-cyclopenten-1-yl]-3-isopropylurea	46.0037129927343	130608.394371954	74.3342514589008	level2	mzCloud	NA	NA	NA	NA	NA	NA	NA	NA	NA	380982	254915	760603	776482	155423	1.46052e+06	1.10394e+06	952515	582604	844689	692330	907190	744645	462029	694364	606561	617748	604599	507087	259929	337650	396342	286439	620054	473130	812869	1.07674e+06	643212	280329	316129
8.467_281.13895	NEG	8.467	281.139	C15 H22 O5	NP-004987	-0.00050129337756743	-1.77671167350331	72.5775768110087	level2	mzCloud	NA	NA	NA	NA	NA	NA	NA	NA	NA	3.01438e+06	794114	3.11042e+06	1.13762e+06	1.17503e+06	1.42918e+06	2.57445e+06	2.45664e+06	2.66136e+06	2.39342e+06	2.07093e+06	2.83989e+06	1.95828e+06	966119	1.44262e+06	1.72259e+06	1.04163e+06	1.58012e+06	820769	1.12168e+06	1.06398e+06	1.04409e+06	546072	864461	1.26254e+06	2.45394e+06	1.87477e+06	2.52743e+06	783091	1.55173e+06
8.551_333.20431	NEG	8.551	333.204	C20 H30 O4	NP-017061	-0.00281905971320384	-8.43488381936692	78.0579339538899	level2	mzCloud	NA	NA	NA	NA	NA	NA	NA	NA	NA	2.79253e+06	1.93278e+06	1.28738e+06	1.82274e+06	2.0999e+06	1.40396e+06	848804	1.77143e+06	2.27041e+06	893033	722323	1.72061e+06	2.27066e+06	1.23691e+06	1.43035e+06	1.52711e+06	1.26076e+06	1.07527e+06	1.22746e+06	2.51154e+06	1.58916e+06	1.6197e+06	1.62693e+06	1.07948e+06	1.67182e+06	1.14032e+06	1.25433e+06	1.62072e+06	973972	2.71557e+06
8.717_337.23801	NEG	8.717	337.238	C20 H34 O4	(+/-)5(6)-DiHET	-0.00042000281217724	-1.24170920866206	95.6211996911076	level2	mzCloud	NA	NA	NA	NA	NA	NA	NA	NA	NA	1.90361e+06	974786	1.03899e+06	1.2477e+06	421926	1.99956e+06	2.62827e+06	1.17843e+06	1.10358e+06	5.09467e+06	844304	2.16281e+06	4.22038e+06	1.2507e+06	2.30494e+06	1.16598e+06	1.09876e+06	933596	1.08757e+06	860736	711607	782202	1.05474e+06	1.07566e+06	937748	1.49534e+06	552634	1.20127e+06	2.31941e+06	1.03251e+06
8.731_295.22742	NEG	8.731	295.227	C18 H32 O3	(+/-)13-HODE	-0.00045113781254713	-1.52290442416152	92.8091941219114	level2	mzCloud	NA	NA	NA	NA	NA	NA	NA	NA	NA	1.52653e+06	885121	585419	982556	626822	951793	864534	1.25949e+06	970006	1.08677e+06	1.10261e+06	1.43502e+06	1.10102e+06	827235	1.26846e+06	1.33975e+06	612213	889291	814243	1.06494e+06	1.55145e+06	1.1937e+06	748901	1.29931e+06	1.333e+06	780696	653691	696794	490483	888223
8.827_437.29026	NEG	8.827	437.29	C24 H40 O4	Chenodeoxycholic Acid	46.0048764848554	117271.825916305	99.9319657268902	level2	mzCloud	NA	NA	NA	NA	NA	NA	NA	NA	NA	177399	363637	1.49459e+07	456418	2.79444e+06	1.02268e+06	254743	1.99849e+06	2.35404e+06	231751	161387	3.55694e+06	893450	468351	1.09906e+07	1.24327e+06	481804	411965	1.09567e+06	2.36715e+06	950589	3.81254e+06	816897	2.11937e+06	540091	3.58274e+06	3.41745e+06	3.5125e+06	1.10438e+06	251182
8.851_337.23804	NEG	8.851	337.238	C20 H34 O4	NP-003553	-0.00039568062504713	-1.16980234790153	84.499410857271	level2	mzCloud	NA	NA	NA	NA	NA	NA	NA	NA	NA	1.44179e+06	1.65453e+06	1.96834e+06	3.73583e+06	1.29799e+06	3.6806e+06	1.7842e+06	2.36607e+06	2.04492e+06	2.74004e+06	1.22264e+06	2.71184e+06	3.71494e+06	1.58779e+06	2.80287e+06	2.29547e+06	1.40199e+06	1.35551e+06	1.50737e+06	1.93186e+06	1.31631e+06	1.69475e+06	2.01612e+06	1.69382e+06	1.64984e+06	2.33287e+06	1.27004e+06	2.31026e+06	1.71019e+06	1.97144e+06
8.942_449.25384	NEG	8.942	449.254	C20 H32 N6 O3	(2S,5aS,8aR)-2-[3-(4-Hydroxy-1-piperidinyl)-3-oxopropyl]-6-(1H-imidazol-2-ylmethyl)-1-methyloctahydropyrrolo[3,2-E][1,4]diazepin-5(2H)-one	46.0075237617336	113808.5722451	76.9355270163035	level2	mzCloud	NA	NA	NA	NA	NA	NA	NA	NA	NA	2.81625e+06	3.04581e+06	2.69737e+06	2.09054e+06	2.152e+06	3.92403e+06	3.02587e+06	3.13308e+06	3.50542e+06	3.55744e+06	2.92894e+06	5.32838e+06	4.1184e+06	3.55719e+06	3.60417e+06	3.51887e+06	6.63955e+06	4.36853e+06	1.96996e+06	2.10474e+06	2.36532e+06	4.67068e+06	4.81202e+06	1.11258e+06	2.04119e+06	950697	3.01992e+06	9.00717e+06	2.21596e+06	7.07853e+06
8.943_321.24310	NEG	8.943	321.243	C20 H34 O3	15-OxoEDE	-0.0004151626562816	-1.28832158975281	95.2427467339836	level2	mzCloud	NA	NA	NA	NA	NA	NA	NA	NA	NA	43628	40712.1	162291	41522.1	25078.6	74176.2	52298.8	101231	102003	81451.4	25566.5	81380.7	71776	45058.4	77879.3	659199	51620.1	147735	224557	53642.6	372969	494888	162783	54244.2	635632	36783.5	226173	152163	159936	76994.8
8.958_343.22751	NEG	8.958	343.228	C22 H32 O3	(+/-)10(11)-EpDPA	-0.00035958507811528	-1.04459141836314	70.7670916010271	level2	mzCloud	NA	NA	NA	NA	NA	NA	NA	NA	NA	23461.5	153724	96427.2	18398.8	32543	16447.1	38451.9	23129.8	10140.2	37465.8	73143.6	12844.4	24967.4	45356.2	16482.8	23921.8	16144.9	44966	37895.6	60910.2	1.64608e+06	44657.6	65394.6	23397.5	44944.7	32953.2	67881.7	14934.2	214052	12103.2
8.996_319.22748	NEG	8.996	319.227	C20 H32 O3	(+/-)11-HETE	-0.00039010265618344	-1.21817565175679	95.5170779950248	level2	mzCloud	NA	NA	NA	NA	NA	NA	NA	NA	NA	153373	341278	297683	179409	144902	93513.6	158518	201821	71528.8	163580	270880	186800	160756	621714	140262	390811	221666	182733	212109	278553	2.66549e+06	358267	475502	222086	209613	170951	223077	42448.6	968050	106718
9.003_337.23807	NEG	9.003	337.238	C20 H36 O5	8-Isoprostaglandin F1beta	-18.0109298230469	-50556.1056280582	88.6132269072775	level2	mzCloud	NA	NA	NA	NA	NA	NA	NA	NA	NA	853216	1.0518e+06	1.00457e+06	1.34896e+06	588148	1.29907e+06	1.06799e+06	1.04546e+06	1.29626e+06	1.79969e+06	822847	1.77219e+06	2.86924e+06	949752	1.00734e+06	1.27478e+06	1.15681e+06	954691	1.09408e+06	967177	762793	1.15236e+06	1.55054e+06	889495	986768	1.51134e+06	743194	1.455e+06	1.06868e+06	1.42721e+06
9.012_297.24306	NEG	9.012	297.243	C18 H34 O3	NP-011548	-0.00045990943561946	-1.54202249786804	88.2026510761304	level2	mzCloud	NA	NA	NA	NA	NA	NA	NA	NA	NA	8.47949e+06	8.46099e+06	2.70846e+06	5.62133e+06	4.3958e+06	3.97144e+06	5.83927e+06	5.74326e+06	7.82759e+06	6.04078e+06	7.51457e+06	8.6375e+06	7.16898e+06	6.05777e+06	5.50721e+06	1.99894e+07	5.5725e+06	5.80336e+06	5.21696e+06	6.10959e+06	1.3356e+07	6.28684e+06	4.85514e+06	1.07989e+07	3.51057e+06	4.12474e+06	3.90488e+06	2.72351e+06	3.01712e+06	5.41142e+06
9.041_363.25372	NEG	9.041	363.254	C22 H38 O5	1a,1b-Dihomo prostaglandin F2alpha	-18.0109243654688	-47115.4778263878	86.7569211590122	level2	mzCloud	NA	NA	NA	NA	NA	NA	NA	NA	NA	1.71866e+06	1.82689e+06	2.14231e+06	2.60561e+06	963733	2.26779e+06	1.93215e+06	1.50139e+06	1.91007e+06	3.40162e+06	1.45611e+06	2.34487e+06	5.19479e+06	1.97247e+06	2.36896e+06	2.0679e+06	1.40121e+06	1.60499e+06	1.97306e+06	1.83817e+06	1.32811e+06	2.35044e+06	2.1158e+06	1.73051e+06	1.85121e+06	2.26799e+06	1.26071e+06	2.06377e+06	1.72013e+06	2.37107e+06
9.095_409.29556	NEG	9.095	409.296	C23 H40 O3	2-Arachidonyl glycerol ether	46.0050897278902	126284.311004698	70.9103243750087	level2	mzCloud	NA	NA	NA	NA	NA	NA	NA	NA	NA	1.11586e+06	807383	919603	2.16867e+06	927854	1.65356e+06	1.03731e+06	1.18664e+06	1.66245e+06	3.38626e+06	806781	2.32059e+06	3.52512e+06	954296	2.42726e+06	1.60041e+06	1.19853e+06	1.00397e+06	1.16066e+06	1.10107e+06	745202	1.53597e+06	1.73336e+06	965368	1.08056e+06	3.00153e+06	621248	2.61411e+06	1.75901e+06	1.53796e+06
9.516_489.35764	NEG	9.516	489.358	C29 H48 O3	NP-020609	46.0045668880469	103529.865751634	88.9865014620703	level2	mzCloud	NA	NA	NA	NA	NA	NA	NA	NA	NA	1.00562e+06	1.4637e+06	2.05114e+06	2.80227e+06	1.11882e+06	904244	540730	2.02839e+06	1.26878e+06	2.26016e+06	1.27891e+06	3.59891e+06	2.13714e+06	1.16953e+06	2.40252e+06	760752	1.28946e+06	1.78299e+06	861644	1.15604e+06	728758	882431	946597	673862	823293	1.29019e+06	871786	1.26469e+06	1.41416e+06	1.34869e+06
9.593_392.28867	NEG	9.593	392.289	C24 H40 O4	Deoxycholic Acid	1.00328531727644	2557.49194568013	75.3964439209663	level2	mzCloud	NA	NA	NA	NA	NA	NA	NA	NA	NA	1.47859e+06	2.05107e+06	1.76589e+06	1.69654e+06	1.81725e+06	1.17946e+06	420278	2.42909e+06	2.06803e+06	4.28517e+06	1.29738e+06	2.3687e+06	1.87348e+06	4.48201e+06	6.94038e+06	5.43252e+06	1.91073e+06	5.87685e+06	3.89149e+06	1.29134e+06	4.12257e+06	1.13238e+06	1.60641e+06	1.18511e+06	1.1772e+06	4.38338e+06	4.83789e+06	2.05063e+06	4.33568e+06	1.53089e+06
9.797_253.21686	NEG	9.797	253.217	C16 H30 O2	Palmitoleic Acid	-0.00044025754436916	-1.73176623675014	99.9817094433254	level2	mzCloud	NA	NA	NA	NA	NA	NA	NA	NA	NA	2.47753e+06	2.75396e+06	1.94172e+06	3.26403e+06	6.34628e+06	2.44795e+06	4.29309e+06	1.82348e+06	3.58161e+06	3.42628e+06	3.52518e+06	3.78508e+06	3.63532e+06	4.0832e+06	1.44806e+06	1.49571e+06	4.26479e+06	4.17203e+06	3.75825e+06	5.98611e+06	5.26548e+06	3.50203e+06	3.70378e+06	4.71517e+06	1.27874e+06	1.8283e+06	2.40352e+06	900977	1.71638e+06	4.86519e+06
B100129	NEG	8.314	448.306	C26 H43 N O5	Chenodeoxycholic acid glycine conjugate	-0.00060958535226518	-1.3567019612062	96.9746849849225	level2	BMDB	C05466	HMDB0000637	Lipids and lipid-like molecules	Bile acids, alcohols and derivatives	Steroids and steroid derivatives	Bile acids, alcohols and derivatives	Lipid metabolism	Primary bile acid biosynthesis	map00120 Primary bile acid biosynthesis; map04976 Bile secretion; map04979 Cholesterol metabolism;	2.95232e+07	1.21696e+07	8.97414e+06	7.64304e+06	5.31368e+06	1.20992e+07	2.65233e+06	3.53505e+06	8.40899e+06	5.36128e+06	1.24061e+06	5.11025e+06	1.72101e+07	2.12488e+06	1.72891e+07	7.79326e+06	1.58487e+06	2.62812e+06	3.46161e+06	4.61097e+06	2.01856e+07	1.23941e+07	3.94705e+07	4.73074e+06	2.79025e+07	2.25383e+08	1.68174e+07	2.83231e+07	8.8932e+06	1.06667e+07
B100266	NEG	2.863	137.024	C7 H6 O3	3-Hydroxybenzoic acid	-7.46625106273768e-05	-0.540908457141698	99.9227683205817	level2	BMDB	C00587	HMDB0002466	Benzenoids	Benzoic acids and derivatives	Benzene and substituted derivatives	Benzene and derivatives	Xenobiotics biodegradation and metabolism	Benzoate degradation	map00400 Phenylalanine, tyrosine and tryptophan biosynthesis;	1.4475e+06	2.30709e+06	6.09365e+06	1.65703e+06	5.82333e+06	1.38473e+06	1.44038e+06	1.64402e+06	1.38254e+06	1.99695e+06	5.23916e+06	3.82489e+06	5.31339e+06	1.56312e+06	2.59823e+06	4.14338e+06	1.59051e+06	4.75601e+06	7.94147e+06	1.69275e+06	6.31958e+06	1.71148e+06	2.33469e+06	2.80534e+06	1.80566e+06	2.0749e+06	1.92195e+06	3.72366e+06	3.46372e+06	2.3356e+06
B100272	NEG	2.986	123.045	C7 H8 O2	4-Methylcatechol	7.5937097577139e-05	0.612137125568082	77.4941956702399	level2	BMDB	C06730	HMDB0000873	Benzenoids	Benzenediols	Phenols	Phenols and derivatives	Xenobiotics biodegradation and metabolism	Xylene degradation	map01100 Metabolic pathways;	2.27085e+06	374146	1.55752e+06	1.84352e+06	482110	917564	181085	1.63425e+06	2.34899e+06	995850	3.27584e+06	2.25783e+06	1.35823e+06	878973	5.7927e+06	1.1362e+06	996989	1.67635e+06	2.87365e+06	1.09462e+06	427517	1.14551e+07	143809	2.57527e+06	4.04558e+06	1.0394e+06	33216.2	1.57362e+06	7.98148e+06	736551
B100301	NEG	7.089	187.134	C10 H20 O3	10-Hydroxydecanoic acid	-0.00011614930753012	-0.617351649291644	89.1537144519545	level2	BMDB	C02774	HMDB0244272	Organic acids and derivatives	Medium-chain hydroxy acids and derivatives	Hydroxy acids and derivatives	Organic acids	NA	NA	NA	7.82446e+06	2.96898e+06	7.07019e+06	4.19222e+06	2.70792e+06	5.08619e+06	3.808e+06	6.4725e+06	5.19181e+06	5.13049e+06	3.54419e+06	6.30084e+06	4.09383e+06	3.85738e+06	9.96092e+06	7.35891e+06	5.19054e+06	4.48117e+06	3.38212e+06	3.81322e+06	8.07663e+06	5.07668e+06	3.74275e+06	3.05178e+06	9.95531e+06	4.99707e+06	3.07356e+06	6.1179e+06	3.25482e+06	1.12711e+07
B100328	NEG	2.503	147.045	C9 H8 O2	trans-Cinnamic acid	-2.94241545475415e-05	-0.198741450301334	62.7359707283188	level2	BMDB	C10438	HMDB0000930	Phenylpropanoids and polyketides	Cinnamic acids	Cinnamic acids and derivatives	Polyketides[PK]	NA	NA	NA	3.55704e+06	2.96178e+06	2.83793e+06	2.75477e+06	2.21885e+06	2.90245e+06	2.78996e+06	2.20588e+06	2.94243e+06	2.73272e+06	2.59019e+06	2.15167e+06	3.48103e+06	2.68201e+06	4.0191e+06	5.26402e+06	2.52996e+06	2.90156e+06	2.6471e+06	2.41208e+06	2.06e+06	3.68707e+06	3.07667e+06	2.54671e+06	4.87671e+06	3.02376e+06	2.95809e+06	4.13948e+06	3.21955e+06	2.48253e+06
B100400	POS	8.702	400.342	C23 H45 N O4	Palmitoylcarnitine	-1.59000547910182e-05	-0.0398163457124395	73.8201610401933	level2	BMDB	C02990	HMDB0000222	Lipids and lipid-like molecules	Fatty acid esters	Fatty Acyls	Fatty acyls[FA]	Lipid metabolism	Fatty acid degradation	map00071 Fatty acid degradation; map01212 Fatty acid metabolism;	1.34822e+07	1.59207e+07	1.7358e+07	1.48456e+07	3.19897e+07	1.61059e+07	2.14268e+07	1.81289e+07	1.88997e+07	2.35399e+07	2.4877e+07	1.35662e+07	3.15192e+07	2.84329e+07	1.43456e+07	6.26558e+06	2.27787e+07	1.39988e+07	2.5645e+07	2.65894e+07	3.2471e+07	2.48597e+07	3.43148e+07	3.67761e+07	1.31231e+07	1.93345e+07	2.0139e+07	1.79852e+07	1.76491e+07	2.57321e+07
B200128	NEG	9.331	389.269	C24 H38 O4	12-Ketodeoxycholic acid	-0.00045652802248241	-1.1697538192693	84.1300409513072	level2	BMDB	NA	HMDB0000328	Lipids and lipid-like molecules	Bile acids, alcohols and derivatives	Steroids and steroid derivatives	Bile acids, alcohols and derivatives	NA	NA	NA	3.53369e+06	5.12449e+06	4.75446e+06	5.99601e+06	2.72109e+06	4.16041e+06	2.94512e+06	4.18618e+06	5.06543e+06	8.16226e+06	2.555e+06	6.22404e+06	1.01887e+07	3.59617e+06	6.12345e+06	4.0272e+06	3.94997e+06	3.51255e+06	3.08786e+06	3.75322e+06	2.37408e+06	3.56307e+06	5.16288e+06	3.84347e+06	3.03764e+06	4.56222e+06	2.95905e+06	5.62716e+06	3.58154e+06	5.46692e+06
B200140	NEG	8.959	405.264	C24 H38 O5	7-Ketodeoxycholic acid	-0.00040978008979664	-1.00863501868623	79.1522183964975	level2	BMDB	NA	HMDB0000391	Lipids and lipid-like molecules	Bile acids, alcohols and derivatives	Steroids and steroid derivatives	Bile acids, alcohols and derivatives	NA	NA	NA	1.5135e+06	1.67853e+06	1.5892e+06	1.53812e+06	725619	1.20145e+06	577771	1.06681e+06	1.22725e+06	2.88753e+06	575639	1.18254e+06	2.56594e+06	781719	1.10615e+06	2.01166e+06	1.42281e+06	1.14335e+06	1.01892e+06	782093	789895	1.08962e+06	2.761e+06	1.00845e+06	1.12459e+06	1.07266e+06	503430	1.85588e+06	1.16477e+06	1.4906e+06
B300027	NEG	5.778	179.071	C10 H12 O3	Propylparaben	-8.27916541652485e-05	-0.459752762752301	82.3340206476883	level2	BMDB	D01422	HMDB0032574	Benzenoids	Benzoic acids and derivatives	Benzene and substituted derivatives	Benzene and derivatives	NA	NA	NA	415950	182587	858357	163923	724318	62166.1	2.07975e+06	2.00796e+06	574212	2.92192e+06	246367	2.93173e+06	110145	61291.3	2.45562e+06	439124	1.66046e+06	254966	6.30807e+06	908529	133673	114043	59192.1	561479	193771	452383	65632.6	364222	2.00811e+07	428624
B300061	NEG	7.383	267.123	C14 H20 O5	3-carboxy-4-methyl-5-pentyl-2-furanpropanoic acid	-0.00055627301435379	-2.07463091422087	79.4209252563699	level2	BMDB	NA	HMDB0061643	Lipids and lipid-like molecules	Fatty acids and conjugates	Fatty Acyls	Fatty acyls[FA]	NA	NA	NA	4.9483e+07	8.89527e+06	4.21215e+07	2.27443e+07	3.57391e+07	4.35011e+07	3.97764e+07	3.96992e+07	3.54697e+07	3.84981e+07	3.30267e+07	2.46988e+07	4.40329e+07	1.90159e+07	3.42379e+07	2.26847e+07	2.2407e+07	3.33452e+07	1.76518e+07	3.70922e+07	2.13275e+07	2.55314e+07	1.23916e+07	1.88326e+07	2.93553e+07	3.47299e+07	4.47673e+07	4.62813e+07	1.79663e+07	2.94532e+07
B300063	POS	10.38	271.263	C17 H34 O2	Methyl palmitate	8.87762938077685e-05	0.328489776931036	70.6238832926853	level2	BMDB	C16995	NA	FA Fatty acyls	FA0710 Short fatty esters	FA07 Fatty esters	Fatty acyls[FA]	NA	NA	NA	1.34698e+07	4.81369e+06	5.87249e+06	1.00883e+07	2.25803e+07	2.47941e+06	8.77541e+06	6.05498e+06	7.99721e+06	1.3312e+07	7.27405e+06	1.56819e+07	8.63203e+06	8.16139e+06	2.21482e+06	3.29061e+07	5.33709e+06	2.12222e+07	9.53548e+06	7.18672e+06	7.05088e+06	4.25119e+06	7.60001e+06	1.43185e+07	3.99013e+06	5.563e+06	7.83765e+06	5.87804e+06	3.67949e+06	1.92526e+07
B300208	NEG	4.032	107.05	C7 H8 O	4-Methylphenol	-0.00036895965443761	-3.41447473582872	95.2858011477463	level2	BMDB	C01468	HMDB0001858	Benzenoids	Cresols	Phenols	Phenols and derivatives	Xenobiotics biodegradation and metabolism	Toluene degradation	map01100 Metabolic pathways; map04974 Protein digestion and absorption;	3.36728e+06	580788	565409	562460	493731	619365	3.44926e+06	1.46061e+06	274916	2.19475e+06	2.43769e+06	2.17584e+06	4.98464e+06	923781	2.42689e+06	2.07119e+06	2.82773e+06	1.87058e+06	1.8069e+06	1.99988e+06	118270	1.9073e+06	2.23952e+06	953940	2.94543e+06	2.15451e+06	153083	2.04446e+06	4.08021e+06	349433
B300292	POS	4.053	265.155	C14 H20 N2 O3	Vorinostat	0.00017716140627044	0.670691482739176	64.2006888683357	level2	BMDB	NA	HMDB0015568	Benzenoids	NA	Benzene and substituted derivatives	Benzene and derivatives	NA	NA	NA	35043.3	595733	169771	173140	28808.3	91434.3	157656	396287	33754.4	125008	38612	116168	51627.9	148606	38779.6	235736	116765	63405.9	183385	178188	142667	129422	177007	54142.4	148834	36622.7	159714	226806	211523	37917.7
B300315	NEG	9.668	327.254	C19 H36 O4	MG(0:0/16:1(9Z)/0:0)	-0.00035740665651928	-1.08878686509267	71.3356406492712	level2	BMDB	NA	HMDB0011534	Lipids and lipid-like molecules	Monoradylglycerols	Glycerolipids	Glycerolipids[GL]	NA	NA	NA	983972	212972	1.18867e+06	357018	515123	1.02231e+06	759896	608667	1.60768e+06	1.74194e+06	390356	1.46689e+06	707106	490775	491220	429592	1.1655e+06	747225	216216	462820	246935	205612	210639	441078	372714	1.03751e+06	204383	1.01471e+06	288377	683055
B300319	NEG	11.515	337.311	C22 H42 O2	Erucic acid	-0.00041281437501083	-1.22019457657043	99.9722295671439	level2	BMDB	C08316	HMDB0002068	Lipids and lipid-like molecules	Fatty acids and conjugates	Fatty Acyls	Fatty acyls[FA]	Lipid metabolism	Biosynthesis of unsaturated fatty acids	map01040 Biosynthesis of unsaturated fatty acids;	21105.7	41165	127101	183287	72048.7	138673	138520	333321	44926.1	146938	76881.6	67969.4	170927	114097	32603.7	79463.4	39621	26925.7	308455	535364	124496	382091	71380.2	79211.5	5.04684e+06	81101.7	104635	12595.4	30861.6	42131.4
B300352	NEG	5.673	541.264	C27 H42 O11	Cortolone-3-glucuronide	-0.0014132440052208	-2.60614995796739	87.5293731350209	level2	BMDB	NA	HMDB0010320	Lipids and lipid-like molecules	Steroidal glycosides	Steroids and steroid derivatives	Steroids and derivatives	NA	NA	NA	1.06735e+06	1.51908e+06	1.16119e+06	995927	1.0446e+06	1.0156e+06	256671	1.20005e+06	988148	915447	1.87817e+06	1.00533e+06	3.00203e+06	801347	386332	2.53129e+06	1.46397e+06	801957	2.23218e+06	905889	673365	2.83972e+06	2.07207e+06	1.74706e+06	1.70522e+06	1.28542e+06	1.57729e+06	1.88577e+06	763241	1.51165e+06
B300538	POS	3.558	181.061	C8 H8 N2 O3	Nicotinuric acid	0.00026109452082323	1.45009417959654	66.5353536530849	level2	BMDB	C05380	HMDB0003269	Organic acids and derivatives	Amino acids, peptides, and analogues	Carboxylic acids and derivatives	Amino acids, peptides, and analogues	Metabolism of cofactors and vitamins	Nicotinate and nicotinamide metabolism	map00760 Nicotinate and nicotinamide metabolism;	2.31012e+06	1.41129e+06	2.26543e+06	636549	1.0836e+06	739307	1.05575e+06	1.34023e+06	1.74514e+06	1.30984e+06	1.56792e+06	1.53868e+06	1.83335e+06	1.12416e+06	1.01934e+06	1.98205e+06	1.59882e+06	1.66573e+06	728483	1.43454e+06	582445	2.75321e+06	1.87693e+06	1.31615e+06	2.31525e+06	1.43311e+06	2.27538e+06	1.78342e+06	1.07557e+06	411241
B300569	NEG	3.775	230.996	C8 H8 O6 S	2-Hydroxyphenylacetic acid sulfate	-0.00041375719393954	-1.7834042137146	77.2889170971941	level2	BMDB	NA	HMDB0240441	Organic acids and derivatives	Arylsulfates	Organic sulfuric acids and derivatives	Organic acids	NA	NA	NA	936.622	1363.89	21989.2	896.213	110568	1511.37	1011.27	2781.96	837.84	2947.26	32374.5	11604.5	12040.6	913.834	864.892	1.06596e+06	852.084	112585	146992	21568.2	427746	899.048	24382.6	58832.8	2604.78	7877.48	4349.14	20322.8	17909.1	854.049
B300599	NEG	4.773	333.007	C15 H10 O7 S	Daidzein sulfate	-0.00042373512468429	-1.26861211573173	84.8261025099933	level2	BMDB	NA	HMDB0242171	Phenylpropanoids and polyketides	Isoflav-2-enes	Isoflavonoids	Flavonoids	NA	NA	NA	15489.4	113407	134344	185496	952014	60825.7	1.58887e+06	966904	97124.3	207180	3117.21	881279	149252	380046	528990	191322	26339.3	82870.2	101703	433184	875593	48743.9	229698	276946	3.33871e+06	629811	281324	3.10221e+06	477980	105582
B300608	NEG	5.954	363.018	C16 H12 O8 S	glycitein sulfate	-0.00043310500001325	-1.18976624552474	68.2853854293739	level2	BMDB	NA	NA	NA	NA	NA	NA	NA	NA	NA	316.943	1100.55	387.66	630.787	789.182	340.478	855.575	1251.95	337.199	301.824	798.581	302236	5137.7	5309.37	321.483	770.681	340.133	320.546	317.778	311.952	3926.52	4552.18	305.551	315.458	337.758	325.012	320.04	391.169	344.313	312.614
B300743	NEG	4.435	135.045	C8 H8 O2	2-Methylbenzoic acid	1.32056250095047e-05	0.0970627651697208	74.644484259389	level2	BMDB	C07215	HMDB0002340	Benzenoids	Benzoic acids and derivatives	Benzene and substituted derivatives	Benzene and derivatives	Xenobiotics biodegradation and metabolism	Xylene degradation	map01100 Metabolic pathways;	743322	791706	677436	500420	792788	607358	607147	1.13738e+06	654173	761699	598370	692723	593129	724849	680655	818946	1.93024e+06	848433	690649	673130	599190	564378	601020	581591	540426	711462	542606	614893	925864	650318
B300760	NEG	5.631	443.145	C22 H24 N2 O8	Doxycycline	-0.00066418296876236	-1.49539138924208	78.8315226641289	level2	BMDB	C06973	HMDB0014399	Phenylpropanoids and polyketides	NA	Tetracyclines	Polyketides[PK]	NA	NA	NA	1240.44	1552.39	1165.08	1240.02	1433.4	1249.83	1275.5	1401.7	1338.35	1202.45	961824	1365.22	1138.44	1388.04	1247.7	1870.04	1734.89	1457.79	1075.68	1310.6	1449.41	1114.96	1094.14	1092.72	1220.14	1058.87	1388.49	1245.44	1520.33	1325.85
B300770	NEG	0.619	111.009	C5 H4 O3	2-Furoic acid	5.26495248607262e-05	0.470017713697581	95.987790478462	level2	BMDB	C01546	HMDB0000617	Organoheterocyclic compounds	Furoic acid and derivatives	Furans	Furoic acid and derivatives	Xenobiotics biodegradation and metabolism	Furfural degradation	map01100 Metabolic pathways;	4.46173e+07	4.12418e+07	3.73517e+07	4.7443e+07	4.81099e+07	4.63256e+07	4.1889e+07	4.76422e+07	4.02694e+07	3.85603e+07	3.66917e+07	4.23805e+07	3.97649e+07	4.876e+07	2.64293e+07	2.46743e+06	4.86455e+07	3.57754e+07	4.55105e+07	4.74446e+07	4.1605e+07	2.9284e+07	2.62294e+07	3.2275e+07	3.8585e+07	3.68129e+07	3.83653e+07	3.08512e+07	3.73128e+07	4.74296e+07
Reference-11	POS	0.884	182.081	C9 H11 N O3	2-Hydroxyphenylalanine	0.00014454512580641	0.798265963733613	65.16467825492	level2	mzCloud	NA	NA	NA	NA	NA	NA	NA	NA	NA	3.00864e+07	2.68384e+07	3.15978e+07	2.5544e+07	1.93972e+07	2.57704e+07	2.83466e+07	1.92568e+07	2.78856e+07	1.87515e+07	2.06534e+07	1.7251e+07	2.4576e+07	2.37766e+07	2.47888e+07	2.21937e+07	2.51452e+07	2.95524e+07	1.75031e+07	1.98735e+07	1.92305e+07	3.93886e+07	2.30564e+07	2.52248e+07	2.6659e+07	2.7021e+07	2.8326e+07	4.35673e+07	2.30744e+07	2.02038e+07
Reference-1138	NEG	9.928	339.233	C23 H32 O2	2,2'-Methylenebis(4-methyl-6-tert-butylphenol)	-0.00039399576297682	-1.15799287694918	89.0475580788603	level2	mzCloud	NA	NA	NA	NA	NA	NA	NA	NA	NA	2101.65	5176.52	1644.32	2694.86	2531.22	1964.34	2174.91	1844.91	2139.01	2716.13	172297	2642.76	2255.91	10541.9	1895.45	1856.02	2073.62	2462.83	16698.8	2896.58	121282	240076	430313	2428.09	55262.3	1798.14	1942.43	1812.55	21241.3	1964.79
Reference-1281	NEG	9.328	469.332	C30 H46 O4	18-beta-Glycyrrhetinic acid	-0.00082848361984133	-1.76145832205979	93.6154775099567	level2	mzCloud	C02283	NA	Terpenoids	Oleananes	Triterpenoids (C30)	Terpenoids	NA	NA	NA	39158.7	9150.41	29532.6	35225.2	10183.8	1636.23	319349	19290.3	8848.22	242471	24180.6	32419.4	11031.8	1.49696e+06	5839.53	280382	3472.58	4616.17	3012.55	9988.2	189946	185089	703964	7035.31	11156.2	27911.1	14079.8	31211.8	43023.9	19269.1
Reference-1286	NEG	7.274	329.139	C19 H22 O5	Gibberellin A7	-0.0004394616406671	-1.33111010703133	74.0185247163814	level2	mzCloud	C11867	NA	Terpenoids	Gibberellins	Diterpenoids (C20)	Terpenoids	Metabolism of terpenoids and polyketides	Diterpenoid biosynthesis	NA	1230.16	475.152	419.682	393.771	742.872	414.649	385.013	397.459	910.184	397.59	426.858	927.978	381.551	1238.09	407.791	458.243	396.97	464.599	369.156	438.883	1452.86	366.082	383.555	372.717	362.231	438.764	377.761	564.089	665.294	1032.6
Reference-1291	NEG	8.441	448.306	C26 H43 N O5	Glycodeoxycholic acid	-0.00065546488582413	-1.45881211350455	95.5877757736233	level2	mzCloud	C05464	HMDB0000631	Lipids and lipid-like molecules	Bile acids, alcohols and derivatives	Steroids and steroid derivatives	Bile acids, alcohols and derivatives	NA	NA	NA	2.01879e+07	5.57941e+06	4.13567e+06	2.1324e+06	154910	3.35489e+06	2.8001e+06	1.50838e+06	91792.7	1.49479e+06	1.00777e+06	1.46345e+06	1.6806e+07	1.19459e+06	1.20854e+07	3.53218e+06	577023	856479	1.2723e+06	725931	332569	2.25797e+06	5.47383e+06	1.21909e+06	1.08592e+07	5.82019e+07	171119	8.51093e+06	2.4666e+06	6.11828e+06
Reference-1303	NEG	3.012	212.002	C8 H7 N O4 S	3-Indoxyl sulphate	-0.00036298833541081	-1.70409395807802	96.2678428852146	level2	mzCloud	NA	HMDB0000682	Organic acids and derivatives	Arylsulfates	Organic sulfuric acids and derivatives	Organic acids	NA	NA	NA	9.90503e+07	2.85392e+07	1.62023e+08	9.21247e+07	9.29746e+07	4.09155e+07	1.34119e+08	7.44991e+07	5.28068e+07	9.36763e+07	1.32007e+08	9.00321e+07	1.10676e+08	1.02012e+08	1.32263e+08	1.18336e+08	1.41268e+08	1.30471e+08	9.3499e+07	5.54209e+07	1.29327e+07	1.14131e+08	1.22419e+08	6.68751e+07	1.37628e+08	1.1163e+08	3.77065e+07	1.30797e+08	1.13276e+08	5.8906e+07
Reference-1314	NEG	0.623	135.03	C4 H8 O5	L-Threonic acid	3.87710797724594e-05	0.285003568135443	98.3629311784795	level2	mzCloud	C01620	HMDB0000943	Organic oxygen compounds	Carbohydrates and carbohydrate conjugates	Organooxygen compounds	Carbohydrates	Carbohydrate metabolism	Ascorbate and aldarate metabolism	map00053 Ascorbate and aldarate metabolism; map01100 Metabolic pathways;	7.94503e+06	2.21566e+07	1.09522e+07	1.51125e+07	1.48022e+07	1.47211e+07	1.74753e+07	1.17921e+07	1.40647e+07	1.51127e+07	1.49728e+07	9.11674e+06	1.1708e+07	1.99876e+07	8.70651e+06	5.71712e+07	1.21192e+07	2.35294e+07	1.78288e+07	1.35783e+07	2.20423e+07	1.72328e+07	1.25994e+07	1.94073e+07	7.82541e+06	1.57972e+07	1.66502e+07	8.79281e+06	1.35618e+07	1.2205e+07
Reference-1332	POS	5.697	155.047	C4 H11 O4 P	Diethyl phosphate	6.99752872321824e-05	0.454268479182567	66.6396286353104	level2	mzCloud	C06608	HMDB0012209	Organic acids and derivatives	Phosphate esters	Organic phosphoric acids and derivatives	Organic acids	Xenobiotics biodegradation and metabolism	Aminobenzoate degradation	NA	1.27597e+08	1.73977e+08	1.16218e+08	1.29016e+08	1.08742e+08	1.21982e+08	7.87277e+07	1.16903e+08	1.44725e+08	9.69117e+07	1.39314e+08	1.01802e+08	1.17226e+08	1.14513e+08	1.07024e+08	1.54451e+08	1.38223e+08	1.01721e+08	1.50859e+08	1.79803e+08	1.85909e+08	1.349e+08	1.22603e+08	1.21377e+08	1.7259e+08	1.40756e+08	1.05099e+08	1.81629e+08	1.07812e+08	9.64483e+07
Reference-1388	NEG	4.646	119.05	C8 H8 O	Phenylacetaldehyde	-1.94020523736071e-06	-0.0161606313436224	90.1298218303172	level2	mzCloud	C00601	HMDB0006236	Benzenoids	Phenylacetaldehydes	Benzene and substituted derivatives	Benzene and derivatives	Amino acid metabolism	Phenylalanine metabolism	map00360 Phenylalanine metabolism; map01100 Metabolic pathways;	123530	199291	215677	2.04159e+06	967133	106808	306864	262669	82630.5	198091	64742.9	219407	356513	112313	751203	309705	170566	203778	151383	1.48567e+06	136297	516882	553242	326493	314771	465568	351193	1.21118e+06	165647	60471.2
Reference-1392	POS	0.79	104.071	C4 H9 N O2	D-Alanine methyl ester	9.87681978017463e-05	0.958325325486611	90.7545824270115	level2	mzCloud	NA	NA	NA	NA	NA	NA	NA	NA	NA	1.31463e+07	1.41636e+07	2.18113e+07	1.60246e+07	1.59975e+07	9.64763e+06	1.90442e+07	1.20989e+07	1.04937e+08	9.45028e+06	1.06872e+07	1.18736e+07	1.76978e+07	1.29302e+07	9.51431e+06	1.41416e+07	1.50766e+07	1.40922e+07	9.69812e+06	1.59975e+07	1.39276e+07	1.27407e+07	1.21231e+07	1.05902e+07	1.61452e+07	9.53179e+06	2.08246e+07	1.46625e+07	1.04618e+07	1.38914e+07
Reference-1396	NEG	0.622	101.024	C4 H6 O3	Succinic semialdehyde	4.58759538446429e-06	0.0449624543660281	86.2311402546262	level2	mzCloud	C00232	HMDB0001259	Lipids and lipid-like molecules	Fatty acids and conjugates	Fatty Acyls	Fatty acyls[FA]	Amino acid metabolism	Alanine, aspartate and glutamate metabolism	map00250 Alanine, aspartate and glutamate metabolism; map00350 Tyrosine metabolism; map00650 Butanoate metabolism; map00750 Vitamin B6 metabolism; map00760 Nicotinate and nicotinamide metabolism; map01100 Metabolic pathways; map01200 Carbon metabolism;	1.61683e+06	1.78363e+06	1.6547e+06	2.30432e+06	2.24108e+06	2.12319e+06	2.05334e+06	2.40598e+06	1.31244e+06	1.26614e+06	2.25651e+06	1.56226e+06	2.13577e+06	2.83133e+06	1.59021e+06	3.42139e+06	2.56693e+06	2.12125e+06	1.36651e+06	1.76007e+06	2.14778e+06	1.89368e+06	1.9395e+06	1.23703e+06	1.23539e+06	1.32073e+06	1.69767e+06	1.21597e+06	966795	1.64703e+06
Reference-1440	NEG	7.296	221.154	C14 H22 O2	2,5-di-tert-Butylhydroquinone	-0.00032698506416295	-1.47183178854011	88.3761146958964	level2	mzCloud	NA	NA	NA	NA	NA	NA	NA	NA	NA	3.17167e+07	5.12016e+06	9.76033e+06	2.07453e+06	2.0401e+07	5.74692e+06	1.54118e+06	8.54153e+06	2.23889e+07	8.15428e+06	3.68732e+06	2.70418e+07	7.56806e+06	3.18e+07	3.50561e+06	2.93599e+06	3.14577e+06	7.98441e+06	3.13676e+06	4.29614e+06	3.90568e+06	2.34254e+06	7.40743e+06	1.81841e+06	1.14246e+06	1.00165e+07	1.37966e+06	1.37505e+07	1.68054e+07	2.54263e+07
Reference-1464	NEG	4.978	170.985	C7 H5 Cl O3	5-Chlorosalicylic acid	-4.00441327883527e-05	-0.232824577715802	95.0740623241796	level2	mzCloud	NA	NA	NA	NA	NA	NA	NA	NA	NA	388.138	346.825	319.768	306.796	332.481	341.688	324.594	141892	321.96	304.53	333.07	317.166	300.345	343.485	315.287	392.736	306.669	337.195	321.551	311.383	325.939	300.732	307.896	308.434	324.13	319.88	308.905	303.847	374.202	305.588
Reference-1709	NEG	9.601	299.201	C20 H28 O2	Tretinoin	-0.0004510174218808	-1.50234512284732	82.6716085183618	level2	mzCloud	C00777	HMDB0001852	Lipids and lipid-like molecules	Retinoids	Prenol lipids	Prenol lipids[PR]	Metabolism of cofactors and vitamins	Retinol metabolism	map00830 Retinol metabolism; map01100 Metabolic pathways; map04659 Th17 cell differentiation; map04672 Intestinal immune network for IgA production; map05200 Pathways in cancer; map05222 Small cell lung cancer; map05223 Non-small cell lung cancer; map05226 Gastric cancer;	69754.4	98849.1	95324.7	87850.1	108365	82325	75816.9	101805	92900.5	83497.5	100025	100565	75291.6	75670.2	112763	89927.3	2.88921e+06	99640	99888.9	101316	74016.5	76549.6	74306.7	75462.8	93236.1	66105.6	99675.8	74429.9	101695	65232.4
Reference-1722	NEG	8.678	249.153	C12 H26 O3 S	1-Dodecanesulfonic acid	-0.00049144764881248	-1.96453121067174	97.9895828718742	level2	mzCloud	NA	NA	NA	NA	NA	NA	NA	NA	NA	1.66181e+09	1.3355e+09	1.79084e+09	1.56699e+08	1.41936e+09	8.26075e+08	1.11285e+08	1.21721e+09	1.45347e+09	5.56796e+08	6.33637e+08	1.33159e+09	1.12335e+09	1.65639e+09	1.18156e+09	1.23018e+08	4.36427e+08	1.22946e+09	5.30833e+08	9.27399e+08	9.22002e+08	5.38653e+08	1.04081e+09	1.73533e+08	1.40153e+08	1.50948e+09	8.68065e+07	2.21174e+09	1.74335e+09	1.53499e+09
Reference-1765	POS	2.373	105.037	C4 H8 O S	Tetramethylene sulfoxide	4.38042648340797e-05	0.421075068276964	69.9019881656151	level2	mzCloud	NA	NA	NA	NA	NA	NA	NA	NA	NA	593040	871419	569909	569928	633905	600475	593580	4.13004e+07	586622	570290	658170	567116	533770	538602	656791	58894.6	2.11789e+06	590666	575186	587513	589107	590387	597146	625849	671187	604421	626387	545812	771837	571187
Reference-1794	POS	4.674	160.133	C8 H17 N O2	DL-alpha-Aminocaprylic acid	0.00014494279812993	0.910868513415461	79.3518436867062	level2	mzCloud	NA	HMDB0000991	Organic acids and derivatives	Amino acids, peptides, and analogues	Carboxylic acids and derivatives	Amino acids, peptides, and analogues	NA	NA	NA	9.61881e+06	8.01001e+06	1.28095e+07	1.59874e+07	9.30239e+06	4.07853e+07	1.01352e+07	1.53489e+07	1.07937e+07	8.85472e+06	1.18743e+07	2.06737e+07	1.54494e+07	5.52346e+06	1.7788e+07	1.27319e+07	1.53525e+07	1.20817e+07	1.13031e+07	3.46831e+07	1.8964e+07	2.33085e+07	9.96031e+06	3.93654e+06	2.73787e+07	1.40046e+07	2.53994e+07	3.1656e+07	1.05523e+07	2.32736e+07
Reference-1831	POS	0.861	130.05	C5 H7 N O3	L-Pyroglutamic acid	0.00010885965284046	0.843594741094742	68.5455953014714	level2	mzCloud	C01879	HMDB0000267	Organic acids and derivatives	Amino acids, peptides, and analogues	Carboxylic acids and derivatives	Amino acids, peptides, and analogues	Metabolism of other amino acids	Glutathione metabolism	map00480 Glutathione metabolism; map01100 Metabolic pathways;	6.62575e+07	1.09304e+08	1.11934e+08	1.14227e+08	9.16183e+07	1.12501e+08	7.41368e+07	7.6327e+07	6.00631e+07	8.36535e+07	1.02738e+08	9.4636e+07	1.19708e+08	9.25105e+07	8.18047e+07	1.1809e+08	9.73722e+07	1.34803e+08	1.62834e+08	9.46917e+07	1.01868e+08	1.01816e+08	1.10949e+08	1.14202e+08	1.10017e+08	1.49679e+08	1.3731e+08	1.37554e+08	8.53209e+07	7.91154e+07
Reference-229	NEG	0.673	161.045	C6 H10 O5	3-Hydroxy-3-methylglutaric acid	-8.10542544797954e-05	-0.500171813296606	78.340579389016	level2	mzCloud	C03761	HMDB0000355	Lipids and lipid-like molecules	Fatty acids and conjugates	Fatty Acyls	Fatty acyls[FA]	NA	NA	NA	8.23511e+06	2.53637e+07	1.31699e+07	1.27492e+07	1.36556e+07	1.16711e+07	1.10108e+07	7.67853e+06	1.1419e+07	1.26164e+07	1.22386e+07	1.29903e+07	1.06014e+07	5.00494e+06	1.73416e+07	1.16361e+07	1.63952e+07	1.92196e+07	1.16862e+07	1.28522e+07	9.51663e+06	1.07178e+07	9.38954e+06	1.04974e+07	2.51822e+07	9.69984e+06	8.04675e+06	1.26462e+07	1.57398e+07	1.10902e+07
Reference-235	NEG	3.422	161.024	C9 H6 O3	4-Hydroxycoumarin	-7.95814453056209e-05	-0.491147400553893	92.9454603061105	level2	mzCloud	C20414	HMDB0137904	NA	NA	NA	NA	NA	NA	NA	136563	16900.1	15211.8	22375.2	9018.37	25496	64210.5	18857.5	7514.59	79736.7	125942	81507.2	186117	224560	319509	6728.88	99904.8	91413.1	56930.1	5829.31	22993.1	36783.4	23906	9397.98	5084.76	836957	3546.44	37172.6	56840.1	64245
Reference-2502	NEG	4.634	185.001	C8 H7 Cl O3	4-Chlorophenoxyacetic acid	-0.00012563971728241	-0.675451949433179	88.456477592489	level2	mzCloud	C07088	NA	Benzenoids	Phenoxyacetic acid derivatives	Benzene and substituted derivatives	Benzene and derivatives	Xenobiotics biodegradation and metabolism	Chlorocyclohexane and chlorobenzene degradation	NA	42032	9490.45	277444	2159.87	84377.3	665885	4667.76	113465	1469.33	2597.09	1509.2	137815	48874.9	1649.2	1617.36	2.93612e+06	6290.19	1576.25	128869	475088	94493.5	1532.44	1812.39	40876.1	482930	218358	1614.12	81025.7	1754.31	12953.5
Reference-2516	NEG	7.848	262.839	C6 H Cl5 O	Pentachlorophenol	-0.00057077312362707	-2.1632730971208	99.5053213293531	level2	mzCloud	C02575	HMDB0041974	Benzenoids	Halophenols	Phenols	Phenols and derivatives	Xenobiotics biodegradation and metabolism	Chlorocyclohexane and chlorobenzene degradation	map01100 Metabolic pathways; map05208 Chemical carcinogenesis - reactive oxygen species;	137918	47351.4	80545.6	996878	33074	43225.4	1.15823e+06	283582	63807.2	898436	335865	93230.1	167960	89344.5	292878	102532	188912	209657	74886.5	51412.9	71185.9	220592	211430	101305	206187	269601	2.64498e+06	99865.7	605738	23532
Reference-2551	NEG	9.47	271.227	C16 H32 O3	16-Hydroxyhexadecanoic acid	-0.0005375976426194	-1.97475474040409	96.784469405894	level2	mzCloud	C18218	HMDB0006294	Lipids and lipid-like molecules	Fatty acids and conjugates	Fatty Acyls	Fatty acyls[FA]	Lipid metabolism	Cutin, suberine and wax biosynthesis	map01100 Metabolic pathways;	1.4231e+07	1.54619e+07	1.56122e+07	2.03177e+07	1.78909e+07	1.73179e+07	1.54343e+07	1.53487e+07	1.75147e+07	1.80194e+07	1.64565e+07	1.42058e+07	1.6704e+07	1.79985e+07	1.40001e+07	2.17025e+07	1.69168e+07	1.87805e+07	1.54684e+07	1.75315e+07	1.67951e+07	1.41775e+07	1.55928e+07	1.56799e+07	1.46941e+07	1.18282e+07	1.42712e+07	1.43971e+07	1.61546e+07	1.70151e+07
Reference-265	NEG	3.154	216.981	C7 H6 O6 S	5-Sulfosalicylic acid	-0.00033562432284384	-1.53964227373313	68.606486220758	level2	mzCloud	C16199	HMDB0011725	Benzenoids	Benzenesulfonic acids and derivatives	Benzene and substituted derivatives	Benzene and derivatives	Xenobiotics biodegradation and metabolism	Naphthalene degradation	NA	142677	115303	30243.1	13277.5	2159.81	664088	311171	882264	1881.21	98123.9	114424	365803	720277	9286.16	327620	91454.2	156432	36289	120015	45843.2	3848.83	34678.7	4826.89	53547.3	56882.8	76465.7	92223.2	152867	85348	15844.5
Reference-267	POS	1.305	132.102	C6 H13 N O2	6-Aminocaproic acid	-2.30994224921233e-05	-0.176204187315462	69.6160570345287	level2	mzCloud	C02378	HMDB0001901	Lipids and lipid-like molecules	Fatty acids and conjugates	Fatty Acyls	Fatty acyls[FA]	Xenobiotics biodegradation and metabolism	Caprolactam degradation	map01100 Metabolic pathways;	4.14567e+08	2.77464e+08	4.67593e+08	2.25106e+08	1.70895e+08	2.79001e+08	2.62762e+08	2.17583e+08	2.87466e+08	1.53713e+08	2.8129e+08	9.50575e+07	8.14578e+07	2.84481e+08	3.54144e+08	1.63985e+08	2.8229e+08	2.67655e+08	2.37162e+08	1.93872e+08	2.7012e+08	4.34166e+08	3.34253e+08	1.50758e+08	3.29242e+08	1.72733e+08	2.82852e+08	5.82857e+08	1.81733e+08	2.66346e+08
Reference-2726	NEG	7.721	171.139	C10 H20 O2	Decanoic acid	-6.08604296985504e-05	-0.353538932658386	99.6700528518681	level2	mzCloud	C01571	HMDB0000511	Lipids and lipid-like molecules	Fatty acids and conjugates	Fatty Acyls	Fatty acyls[FA]	Lipid metabolism	Fatty acid biosynthesis	map00061 Fatty acid biosynthesis; map01100 Metabolic pathways;	267746	114956	198339	623268	789942	447051	620167	198357	171185	534428	295539	145200	603753	1.01698e+06	117282	204855	862083	155521	469297	565548	998787	643732	1.16492e+06	156119	412864	247644	365850	168123	154766	493925
Reference-2749	NEG	8.237	498.929	C8 H F17 O3 S	Perfluoro-1-octanesulfonic acid (PFOS)	-0.00100722902561756	-2.01470991443301	97.3299142465045	level2	mzCloud	C18142	HMDB0059586	NA	NA	NA	NA	NA	NA	NA	1.50291e+06	582768	1.96636e+06	1.42784e+06	781432	451426	5.0174e+06	3.1197e+06	705154	1.31391e+06	1.90144e+06	743690	2.74972e+06	565962	1.70788e+06	1.12499e+06	1.03133e+06	1.46283e+06	757610	1.15989e+06	1.05065e+06	1.468e+06	3.1794e+06	1.61288e+06	1.86595e+06	5.05082e+06	5.30974e+06	1.13817e+06	754402	543470
Reference-2804	NEG	5.206	217.042	C13 H11 Cl O	Clorophene	-0.00048225976559024	-2.21169508665305	83.0552911401922	level2	mzCloud	D03564	NA	NA	NA	NA	NA	NA	NA	NA	597.499	681.58	3714.65	610.512	593.266	622.548	569.783	2304.99	585.328	3121.05	639.067	573.464	543.139	628.497	587.62	845.043	315093	594.78	582.674	649.579	617.41	586.587	544.375	570.038	640.272	555.471	611.346	604.537	683.476	595.967
Reference-2866	NEG	7.35	193.087	C11 H14 O3	Butylparaben	-0.00020213005370806	-1.04140131743879	71.8169675186135	level2	mzCloud	D01420	HMDB0032575	Benzenoids	Benzoic acids and derivatives	Benzene and substituted derivatives	Benzene and derivatives	NA	NA	NA	6.95692e+07	5.58472e+07	4.37644e+07	1.11244e+07	1.47138e+08	3.29362e+07	1.07649e+07	1.0721e+08	5.38813e+07	2.8231e+07	3.21365e+07	1.40349e+08	2.84788e+07	7.97103e+07	2.84592e+07	8.10126e+06	2.28511e+07	3.53129e+07	1.45198e+07	3.46704e+07	3.87046e+07	1.62881e+07	3.12607e+07	8.80474e+06	7.54911e+06	4.22108e+07	5.55236e+06	6.62343e+07	1.18717e+08	7.17696e+07
Reference-2988	POS	2.817	100.076	C5 H9 N O	delta-Valerolactam	5.04150778510848e-05	0.50889154152847	93.1942751270647	level2	mzCloud	NA	HMDB0011749	Organoheterocyclic compounds	Piperidinones	Piperidines	Piperidinones	NA	NA	NA	3.03691e+07	4.31521e+07	3.75016e+08	5.34804e+07	2.87437e+07	7.27093e+07	2.04235e+07	1.32296e+08	9.07799e+07	1.64634e+07	3.28256e+07	9.30498e+07	1.3673e+08	4.42914e+07	1.0989e+08	4.16992e+08	2.60611e+08	2.00769e+07	1.99171e+07	8.53028e+07	4.96167e+07	2.05921e+07	3.33131e+08	9.30675e+07	4.22668e+07	9.25019e+07	1.29722e+07	2.09339e+07	4.7034e+07	2.67019e+08
Reference-3048	NEG	4.649	126.996	C6 H5 Cl O	4-Chlorophenol	2.1085954983846e-05	0.164730300856932	85.9774028883657	level2	mzCloud	C02124	NA	Benzenoids	Halophenols	Phenols	Phenols and derivatives	Xenobiotics biodegradation and metabolism	Chlorocyclohexane and chlorobenzene degradation	map01100 Metabolic pathways;	23818.9	4134.24	169849	2094.91	40575.5	560633	1564.58	50660.7	1438.72	2753.49	1479.06	78452.2	40814.7	1588.68	1565.47	2.60541e+06	5366.2	1525.99	88435.7	226976	51749.7	1478.05	2291.86	22178.5	266939	107224	1562.01	53404.9	1687.14	8745.91
Reference-311	NEG	2.95	165.056	C9 H10 O3	3-Phenyllactic acid	-0.00011912359670418	-0.717339810412251	96.3826305162623	level2	mzCloud	C05607	HMDB0000748	Phenylpropanoids and polyketides	NA	Phenylpropanoic acids	Phenylpropanoic acids	Amino acid metabolism	Phenylalanine metabolism	map00360 Phenylalanine metabolism; map01100 Metabolic pathways;	3.60364e+06	2.98482e+06	3.13251e+06	2.67656e+06	2.43935e+06	3.41395e+06	3.22949e+06	6.82959e+06	4.62398e+06	2.62527e+06	2.28462e+06	3.48303e+06	5.02435e+06	2.65401e+06	4.1779e+06	4.07979e+06	2.71367e+06	3.37608e+06	2.56167e+06	3.45398e+06	2.43531e+06	5.01886e+06	4.21889e+06	2.59458e+06	3.42434e+06	2.95913e+06	4.13061e+06	3.74829e+06	3.20705e+06	2.87871e+06
Reference-312	NEG	1.233	181.051	C9 H10 O4	DL-4-Hydroxyphenyllactic acid	-9.39872663821006e-05	-0.516249291520619	95.2807440738622	level2	mzCloud	C03672	HMDB0000755	Phenylpropanoids and polyketides	NA	Phenylpropanoic acids	Phenylpropanoic acids	NA	NA	NA	2.70194e+06	3.16539e+06	4.11098e+06	2.34823e+06	1.69574e+06	2.36392e+06	2.45676e+06	4.83557e+06	3.07183e+06	3.00988e+06	2.42949e+06	2.55186e+06	4.0599e+06	1.64019e+06	2.12913e+06	4.08743e+06	3.01642e+06	2.68672e+06	1.87776e+06	3.04006e+06	2.82758e+06	4.75139e+06	2.93811e+06	2.60735e+06	3.80315e+06	3.5831e+06	3.33791e+06	4.13105e+06	2.44069e+06	2.85471e+06
Reference-3284	NEG	0.767	113.024	C5 H6 O3	Glutaric anhydride	-0.0001160143193033	-1.01738661642307	85.7651953304673	level2	mzCloud	NA	NA	NA	NA	NA	NA	NA	NA	NA	6.14837e+06	7.16384e+06	6.11906e+06	5.71141e+06	6.35366e+06	5.29761e+06	6.70679e+06	5.61087e+06	5.51408e+06	5.3609e+06	5.40001e+06	6.37276e+06	6.1276e+06	4.5286e+06	5.21156e+06	1.00384e+07	4.24764e+06	5.91504e+06	5.02232e+06	4.11029e+06	2.98105e+06	4.7956e+06	4.42251e+06	5.26309e+06	7.08532e+06	4.62295e+06	4.65574e+06	6.08984e+06	7.30934e+06	5.38135e+06
Reference-3322	NEG	5.542	133.066	C9 H10 O	Cinnamyl alcohol	-0.00015340671873787	-1.14420151752433	65.8495670837422	level2	mzCloud	C02394	HMDB0029698	Phenylpropanoids and polyketides	NA	Cinnamyl alcohols	Cinnamyl alcohols	Chemical structure transformation maps	Biosynthesis of plant secondary metabolites	NA	156900	62779.9	170649	318035	168844	381203	164608	1.60458e+06	195646	599214	264037	483040	171014	82918.6	198226	293996	304105	221570	625117	502189	288617	265742	175730	438170	306036	178406	154811	152268	465226	94639.1
Reference-3342	NEG	3.987	130.066	C9 H9 N	6-Methylindole	-3.13109277101375e-05	-0.238880688197999	82.1979902773863	level2	mzCloud	NA	NA	NA	NA	NA	NA	NA	NA	NA	2.061e+06	661555	1.44781e+06	56464.3	91048.7	170884	1.26299e+06	433588	14239.8	1.67051e+06	925044	1.05991e+06	1.76838e+06	523503	1.02831e+06	1.01461e+06	1.6993e+06	973483	853162	519313	39076.5	1.09842e+06	1.55005e+06	206212	2.01054e+06	1.8364e+06	30447	1.11199e+06	1.94954e+06	1.17937e+06
Reference-3397	NEG	7.49	271.17	C18 H24 O2	beta-Estradiol	-0.00055348531248	-2.03354446374851	88.7932068491074	level2	mzCloud	C00951	HMDB0000151	Lipids and lipid-like molecules	Estrane steroids	Steroids and steroid derivatives	Steroids and derivatives	Lipid metabolism	Steroid hormone biosynthesis	map00140 Steroid hormone biosynthesis; map01100 Metabolic pathways; map01522 Endocrine resistance; map04714 Thermogenesis; map04913 Ovarian steroidogenesis; map04915 Estrogen signaling pathway; map04917 Prolactin signaling pathway; map04929 GnRH secretion; map04961 Endocrine and other factor-regulated calcium reabsorption; map05200 Pathways in cancer; map05207 Chemical carcinogenesis - receptor a…	698.743	784.791	674.697	633.629	690.842	721.628	678.914	689.992	734.322	671.878	681.817	689.082	626.523	730.388	704.77	850.803	684.785	676.899	668.714	649.001	668.06	662.693	653.3	627.396	679.978	695.126	681.835	688.714	961.627	681.036
Reference-349	NEG	10.117	305.248	C20 H34 O2	8Z,11Z,14Z-Eicosatrienoic acid	-0.0003967539317955	-1.29549816810209	99.9181737671744	level2	mzCloud	C03242	HMDB0002925	Lipids and lipid-like molecules	Fatty acids and conjugates	Fatty Acyls	Fatty acyls[FA]	Lipid metabolism	Linoleic acid metabolism	map00591 Linoleic acid metabolism; map01040 Biosynthesis of unsaturated fatty acids; map01100 Metabolic pathways;	5.86353e+06	5.16825e+06	3.64658e+06	5.11681e+06	7.84495e+06	3.14513e+06	8.77024e+06	3.82464e+06	5.45487e+06	8.31335e+06	7.28184e+06	7.18477e+06	4.69347e+06	6.15275e+06	3.64919e+06	5.48831e+06	4.44213e+06	6.14475e+06	4.94803e+06	5.38163e+06	7.1753e+06	4.95655e+06	4.62617e+06	1.44977e+07	3.29429e+06	2.95585e+06	3.32955e+06	2.20197e+06	1.99411e+06	5.96888e+06
Reference-367	NEG	0.623	191.056	C7 H12 O6	D-(-)-Quinic acid	-0.00046252628905563	-2.40819603344683	78.5950912011574	level2	mzCloud	C00296	HMDB0003072	Organic oxygen compounds	Alcohols and polyols	Organooxygen compounds	Alcohols	Amino acid metabolism	Phenylalanine, tyrosine and tryptophan biosynthesis	map00400 Phenylalanine, tyrosine and tryptophan biosynthesis; map01100 Metabolic pathways;	201600	109214	115754	151694	105007	109824	121017	122589	113117	115311	127205	91762.6	92904.9	100140	141185	3.82623e+06	136772	102768	104157	109494	108776	117679	157254	506269	149528	130497	112641	128015	301538	138100
Reference-371	NEG	0.622	147.03	C5 H8 O5	delta-Ribono-1,4-lactone	-7.35246840974924e-05	-0.496663658784494	61.3139494330966	level2	mzCloud	NA	HMDB0001900	Organic oxygen compounds	Carbohydrates and carbohydrate conjugates	Organooxygen compounds	Carbohydrates	NA	NA	NA	3.3308e+06	4.86416e+06	2.94407e+06	4.27488e+06	3.24744e+06	4.17604e+06	3.52529e+06	3.56819e+06	2.77752e+06	2.85551e+06	2.62582e+06	3.14671e+06	3.19158e+06	3.98966e+06	1.92146e+06	4.79095e+06	3.45734e+06	3.71746e+06	3.32117e+06	3.9113e+06	4.5058e+06	2.35843e+06	2.18367e+06	2.84924e+06	2.70085e+06	2.7348e+06	3.23307e+06	2.60213e+06	3.09521e+06	3.50348e+06
Reference-408	POS	0.801	175.119	C6 H14 N4 O2	DL-Arginine	0.00013316687437736	0.7648359818672	75.641336224597	level2	mzCloud	C02385	NA	Organic acids and derivatives	Amino acids, peptides, and analogues	Carboxylic acids and derivatives	Amino acids, peptides, and analogues	NA	NA	NA	4.30479e+07	7.52771e+07	9.43758e+07	7.39945e+07	6.32418e+07	5.5927e+07	5.29807e+07	4.95569e+07	7.32175e+07	2.22464e+07	4.29026e+07	6.93666e+07	2.7542e+07	6.26855e+07	5.14443e+07	1.0179e+08	4.82604e+07	4.33003e+07	4.64964e+07	3.73798e+07	2.35627e+07	2.91913e+07	3.56951e+07	4.68057e+07	9.33345e+07	3.65353e+07	5.54337e+07	1.05146e+08	7.23764e+07	8.72333e+07
Reference-449	NEG	3.46	186.056	C11 H9 N O2	Indole-3-acrylic acid	-0.00012286778681414	-0.656824551445128	95.0596307452258	level2	mzCloud	NA	NA	NA	NA	NA	NA	NA	NA	NA	1.21555e+06	275356	1.00068e+06	7.61473e+06	142002	5.32759e+06	1.2829e+06	611881	1.1207e+06	586549	416113	417301	387621	701667	1.08154e+06	338567	768900	385599	688880	1.22414e+06	896046	598485	122589	254903	853997	5.47298e+06	15386.3	1.44653e+06	2.0279e+06	1.20711e+06
Reference-482	POS	0.804	147.113	C6 H14 N2 O2	DL-Lysine	0.00020970093837036	1.43527039521573	71.61960333771	level2	mzCloud	C16440	HMDB0142894	NA	NA	NA	NA	NA	NA	NA	1.33231e+07	1.84577e+07	1.49503e+07	2.40026e+07	1.40948e+07	1.93335e+07	1.74992e+07	1.19189e+07	1.07631e+07	1.06177e+07	1.54726e+07	1.17854e+07	1.15414e+07	1.41574e+07	1.09032e+07	2.15053e+07	2.31305e+07	1.77007e+07	1.07557e+07	1.84816e+07	1.38092e+07	2.23438e+07	1.51664e+07	1.48838e+07	2.74417e+07	2.08779e+07	1.91678e+07	1.56229e+07	1.30785e+07	1.19043e+07
Reference-4909	NEG	8.97	660.845	C22 H14 Cl2 I2 N2 O2	Closantel	0.0004445240623454	0.671636481910472	92.5524306571283	level2	mzCloud	D03567	NA	NA	NA	NA	NA	NA	NA	NA	13517.4	2296.77	22108.5	10891.6	2178.52	2243.22	9486.69	8304.28	8290.65	31890.4	39358.6	2182.08	62164.6	60465.4	4823.82	5664.38	33317.2	5757.62	82726.7	2081.21	43062.1	2083.87	6797.26	6270.48	1.03691e+06	374342	2072.8	21841.6	13324.4	2120.84
Reference-4913	NEG	10.264	331.264	C22 H36 O2	(+/-)-CP 47,497-C8-Homolog	-0.00037530224909687	-1.12950468185046	97.2585650277032	level2	mzCloud	NA	NA	NA	NA	NA	NA	NA	NA	NA	3.3508e+06	3.7896e+06	2.19571e+06	3.77803e+06	4.9359e+06	1.85902e+06	7.21169e+06	2.63257e+06	4.33002e+06	5.515e+06	4.43873e+06	4.63577e+06	2.49102e+06	3.98738e+06	2.31441e+06	3.94836e+06	2.5468e+06	4.33278e+06	3.88078e+06	5.82547e+06	4.71553e+06	3.52114e+06	3.32924e+06	9.39458e+06	2.3257e+06	1.77931e+06	3.5583e+06	1.07835e+06	1.70526e+06	3.70851e+06
Reference-513	POS	0.804	175.108	C7 H14 N2 O3	N-Acetylornithine	0.00033345654952654	1.91531132991137	60.7028421233607	level2	mzCloud	NA	NA	NA	NA	NA	NA	NA	NA	NA	782007	3.84126e+06	812532	413554	582945	764826	1.01492e+06	2.06415e+06	393343	818382	847381	573854	610846	962665	391349	862243	56504.2	484582	444276	2.23627e+06	885057	1.26195e+06	7.89204e+06	127502	2.02001e+06	536091	1.50034e+06	733436	613732	1.55229e+06
Reference-550	NEG	2.841	172.991	C6 H6 O4 S	4-Phenolsulfonic acid	-0.00017300207034054	-0.994272318941848	87.632876589885	level2	mzCloud	C12849	NA	NA	NA	NA	NA	NA	NA	NA	6.07374e+07	1.35711e+08	3.5103e+08	1.15399e+08	1.98019e+08	1.46879e+08	1.71696e+08	1.32736e+08	1.78249e+08	9.07341e+07	1.70204e+08	1.54166e+08	3.45392e+08	7.13823e+07	1.57534e+08	3.41529e+08	4.67222e+08	1.51153e+08	1.95714e+08	2.89284e+08	2.20677e+08	2.40045e+08	2.66681e+08	1.47027e+08	1.47871e+08	1.21824e+08	1.48868e+08	1.46334e+08	9.31141e+07	4.13003e+08
Reference-621	POS	8.362	235.17	C15 H22 O2	3,5-di-tert-Butyl-4-hydroxybenzaldehyde	0.00101419173475392	4.33115459375721	73.6048398608969	level2	mzCloud	NA	NA	NA	NA	NA	NA	NA	NA	NA	2.22998e+07	2.356e+07	2.03072e+07	2.00681e+07	2.11053e+07	2.15534e+07	2.98977e+07	2.53788e+08	2.32199e+07	2.17685e+07	1.90436e+07	2.12788e+07	1.8495e+07	2.37182e+07	1.90909e+07	3.42398e+07	1.97626e+07	2.31397e+07	2.54656e+07	2.18677e+07	2.08581e+07	1.84571e+07	2.00096e+07	2.133e+07	2.17585e+07	2.22903e+07	2.2637e+07	1.96724e+07	3.37745e+07	1.93017e+07
Reference-6595	NEG	9.7	277.217	C18 H30 O2	Pinolenic acid	-0.00046657602888444	-1.67697630711402	99.2338456312983	level2	mzCloud	NA	NA	NA	NA	NA	NA	NA	NA	NA	9.87999e+06	6.70967e+06	6.012e+06	8.69712e+06	1.05628e+07	1.16318e+07	1.25521e+07	9.25697e+06	7.20946e+06	1.30319e+07	1.22559e+07	1.30797e+07	1.26521e+07	1.2341e+07	6.99571e+06	4.93082e+06	5.33954e+06	1.18238e+07	8.93704e+06	1.4627e+07	1.81788e+07	1.52157e+07	8.95085e+06	1.91845e+07	7.76793e+06	6.70932e+06	1.11663e+07	2.86286e+06	3.61379e+06	9.47783e+06
Reference-6599	NEG	8.518	323.222	C19 H32 O4	TOFA	-0.00045361943625721	-1.39906656758666	83.3414459239786	level2	mzCloud	NA	NA	NA	NA	NA	NA	NA	NA	NA	1.58189e+06	1.0544e+06	2.04725e+06	2.16352e+06	1.00942e+06	2.14756e+06	2.34123e+06	1.82212e+06	2.02035e+06	3.72652e+06	1.65748e+06	2.8058e+06	4.67916e+06	1.75691e+06	2.98468e+06	2.40916e+06	1.66107e+06	1.64125e+06	1.85467e+06	2.10013e+06	1.46531e+06	1.85458e+06	2.21251e+06	1.89818e+06	1.71499e+06	3.63312e+06	1.15793e+06	2.22495e+06	1.7627e+06	1.96804e+06
Reference-6675	POS	10.099	365.245	C23 H34 O2	Docosahexaenoic Acid methyl ester	2.78309742043348e-05	0.0813162777114164	66.3340027555349	level2	mzCloud	NA	NA	NA	NA	NA	NA	NA	NA	NA	3.92916e+07	9.11775e+06	4.48839e+07	2.84937e+07	3.07447e+07	1.59027e+07	3.69871e+07	1.44703e+07	1.13318e+07	9.13001e+06	4.25139e+07	1.61225e+07	2.3654e+07	2.5843e+07	6.8429e+06	1.81598e+08	1.1629e+07	5.45732e+07	3.04521e+07	1.99197e+07	2.10809e+07	1.25235e+07	2.55719e+07	2.57463e+07	1.34603e+07	2.09776e+07	2.0854e+07	1.59083e+07	1.13291e+07	1.6066e+07
Reference-6701	NEG	6.551	185.118	C10 H18 O3	10-HDA	-0.00013012971723469	-0.699150042723216	83.5786723073815	level2	mzCloud	NA	NA	NA	NA	NA	NA	NA	NA	NA	7.97571e+06	6.18469e+06	2.58072e+07	7.78846e+06	4.36984e+06	1.49546e+07	4.9977e+06	1.76022e+07	8.69326e+06	7.74846e+06	4.70613e+06	1.65284e+07	5.41957e+06	4.1138e+06	4.08608e+07	1.2814e+07	3.18331e+06	5.79807e+06	5.49661e+06	9.83477e+06	4.76346e+06	1.23392e+07	4.00812e+06	3.21232e+06	9.87813e+06	9.78504e+06	2.69189e+06	1.63387e+07	9.44444e+06	9.65253e+06
Reference-6719	NEG	7.225	169.123	C10 H18 O2	cis-2-Decenoic acid	-9.68355859356507e-05	-0.569183559859035	88.1713445194082	level2	mzCloud	NA	NA	NA	NA	NA	NA	NA	NA	NA	260064	165805	232196	541808	569983	654697	562029	359358	202099	441564	262897	164871	548951	633784	194087	144099	458729	197522	431524	534601	730107	611953	852371	146386	374577	357111	304624	260428	211244	454738
Reference-6727	NEG	8.974	223.17	C14 H24 O2	Myristic acid alkyne	-0.0002725777235355	-1.21590063929562	96.8285221059433	level2	mzCloud	NA	NA	NA	NA	NA	NA	NA	NA	NA	651763	328780	245467	1.56603e+06	737219	580148	1.24706e+06	325283	435809	1.05025e+06	933429	491148	807193	942166	207316	409863	491778	511791	280760	975345	2.83405e+06	539289	499366	691098	264099	456482	792276	136201	94628.3	515446
Reference-6734	NEG	5.526	177.056	C10 H10 O3	3-Allyl-2-hydroxybenzoic acid	-0.00011444265624049	-0.642708816724871	91.4355180234669	level2	mzCloud	NA	NA	NA	NA	NA	NA	NA	NA	NA	152556	20679.1	157947	50037.5	136502	35265	372978	347594	199536	551621	106302	416610	56171.6	13909.4	235052	157845	329138	95731.2	841878	263940	54843.7	56802.5	17350.7	160454	149129	155142	19914	123828	2.11174e+06	138253
Reference-6771	NEG	8.886	243.196	C14 H28 O3	(R)-3-Hydroxy myristic acid	-0.00048627862028638	-1.99128159101363	93.9647314267801	level2	mzCloud	C22001	HMDB0010731	Lipids and lipid-like molecules	Fatty acids and conjugates	Fatty Acyls	Fatty acyls[FA]	NA	NA	NA	2.65941e+06	1.4936e+06	1.62509e+06	2.59989e+06	2.51167e+06	1.35341e+06	3.70848e+06	1.27609e+06	1.98123e+06	2.48532e+06	2.34843e+06	1.90778e+06	1.69767e+06	2.68976e+06	1.00641e+06	2.29645e+06	2.18855e+06	1.77094e+06	1.27638e+06	2.96689e+06	3.95148e+06	1.68081e+06	1.48733e+06	2.75729e+06	1.31178e+06	2.0621e+06	2.701e+06	820837	911255	2.03558e+06
Reference-6815	NEG	10.378	307.264	C20 H36 O2	11(Z),14(Z)-Eicosadienoic acid	-0.00043502156307795	-1.41116360204534	99.017640803825	level2	mzCloud	C16525	HMDB0005060	Lipids and lipid-like molecules	Fatty acids and conjugates	Fatty Acyls	Fatty acyls[FA]	Lipid metabolism	Biosynthesis of unsaturated fatty acids	map01040 Biosynthesis of unsaturated fatty acids;	1.09594e+06	1.53578e+06	981777	1.66275e+06	2.12025e+06	1.12439e+06	2.491e+06	1.12683e+06	1.61731e+06	1.90394e+06	1.92919e+06	1.95746e+06	1.58738e+06	2.15861e+06	1.2506e+06	1.28323e+06	1.11757e+06	1.85231e+06	1.42455e+06	2.31982e+06	2.07838e+06	1.69672e+06	1.49609e+06	2.44019e+06	1.17332e+06	862394	1.43082e+06	479421	582810	1.5883e+06
Reference-6893	NEG	10.074	329.248	C22 H34 O2	Docosapentaenoic acid	-0.00036720822612323	-1.11189004682861	99.1572667223734	level2	mzCloud	C16513	HMDB0006528	Lipids and lipid-like molecules	Fatty acids and conjugates	Fatty Acyls	Fatty acyls[FA]	Lipid metabolism	Biosynthesis of unsaturated fatty acids	map01040 Biosynthesis of unsaturated fatty acids;	1.03552e+07	9.93871e+06	9.78786e+06	1.0788e+07	1.70835e+07	1.83401e+06	1.98388e+07	7.70776e+06	1.05974e+07	1.66213e+07	1.7218e+07	1.54842e+07	7.48535e+06	1.26024e+07	7.00264e+06	1.0079e+07	7.82581e+06	1.10118e+07	8.64264e+06	1.99086e+07	1.46869e+07	8.59424e+06	6.93521e+06	2.66621e+07	8.91502e+06	7.01706e+06	1.32527e+07	2.71623e+06	4.51007e+06	9.73051e+06
Reference-7455	NEG	8.26	417.155	C22 H26 O8	(+)-Syringaresinol	-0.00061424101568263	-1.46890412849854	63.5569475289514	level2	mzCloud	C10889	NA	Phenylpropanoids	Lignans	Lignans	Lignans	NA	NA	NA	212.357	233.419	206.531	209.717	208.657	215.032	219.825	204.095	202.238	195.074	240253	416.923	192.582	216.555	222.557	272.264	208.354	208.137	206.281	207.119	210.88	202.118	206.188	209.056	240.151	274.116	218.131	199.031	239.009	202.58
Reference-7531	NEG	7.67	297.17	C16 H26 O5	(2E)-4-Hydroxy-4-{4-hydroxy-2-[(1E)-6-hydroxy-1-hepten-1-yl]cyclopentyl}-2-butenoic acid	-0.0004690766847375	-1.57314304652979	68.7892018577454	level2	mzCloud	NA	NA	NA	NA	NA	NA	NA	NA	NA	838626	150339	950029	906238	456873	841360	1.40257e+06	1.58417e+06	428317	722509	1.40376e+06	910583	1.64743e+06	797661	720711	608580	611757	715990	631566	2.12328e+06	916469	1.13026e+06	622740	288054	822862	1.30365e+06	1.31051e+06	734177	450260	614164
Reference-7532	NEG	8.537	233.154	C15 H24 O3	2-(8-Hydroxy-4a,8-dimethyldecahydro-2-naphthalenyl)acrylic acid	-18.0109502246067	-71423.1212556855	94.9169178860156	level2	mzCloud	NA	NA	NA	NA	NA	NA	NA	NA	NA	1.66062e+07	1.12014e+07	7.99139e+06	5.31677e+06	1.271e+07	6.92788e+06	3.75132e+06	6.24816e+07	1.40189e+07	4.94037e+06	7.58852e+06	1.34547e+07	7.39569e+06	1.57568e+07	7.8496e+06	6.83636e+06	9.37125e+06	1.00666e+07	7.48427e+06	9.06767e+06	9.37591e+06	5.38073e+06	7.51799e+06	3.94392e+06	3.43306e+06	8.13721e+06	5.26114e+06	1.43744e+07	1.33043e+07	1.33265e+07
Reference-7540	NEG	9.85	315.233	C21 H32 O2	5-[(2Z,8Z)-2,8-Pentadecadien-1-yl]-1,3-benzenediol	-0.00019596164059976	-0.619660694341819	92.2529289468331	level2	mzCloud	NA	NA	NA	NA	NA	NA	NA	NA	NA	5681.71	5478.38	696048	5604.37	17744.4	9099.47	65764.4	6027.98	10041.5	8253.35	95982	9796.56	10705.5	8779.93	4728.48	5334.46	6382.92	4081.54	6956.07	5396.45	10557.1	9889.93	8562.32	101721	6132.03	7524.95	6896.77	7511.11	6700.72	6169.71
Reference-7570	NEG	5.969	241.144	C13 H22 O4	(2Z)-2-Octyl-2-pentenedioic acid	-0.00035750208900253	-1.47635522687322	79.8654234247723	level2	mzCloud	NA	NA	NA	NA	NA	NA	NA	NA	NA	1.74148e+06	514898	925425	884680	1.46333e+06	1.30726e+06	1.08112e+06	899817	4.1245e+06	3.58656e+06	696806	1.6e+06	1.37107e+06	1.05584e+06	786460	1.66905e+06	2.81804e+06	1.33306e+06	1.59922e+06	1.98502e+06	1.27081e+06	3.56217e+06	1.33372e+06	1.02378e+06	1.561e+06	1.53362e+06	1.82457e+06	782540	957208	1.93311e+06
Reference-7617	NEG	3.407	195.066	C10 H12 O4	2-Hydroxy-4-(4-hydroxyphenyl)butanoic acid	-0.000196314570303	-1.00122918941507	81.6179684742371	level2	mzCloud	NA	NA	NA	NA	NA	NA	NA	NA	NA	10113.4	7089.27	63982.6	70307.7	7758.46	23520.1	16231.6	3.30854e+06	39627.7	41399.8	171038	113197	52337.2	303646	147758	44282.5	90952.1	21765.4	96829.9	23719.8	24303.4	96688.4	22076	34554.4	28372.9	22688.2	26508.6	27685.9	78546.6	27342
Reference-7820	NEG	6.942	265.144	C15 H22 O4	1,9b-Dihydroxy-6,6,9a-trimethyl-5,5a,6,7,8,9,9a,9b-octahydronaphtho[1,2-c]furan-3(1H)-one	-0.00051997882815157	-1.95369263123948	86.5783172163805	level2	mzCloud	NA	NA	NA	NA	NA	NA	NA	NA	NA	725395	541040	954617	558511	1.14753e+06	800673	408897	416001	638503	845949	664120	869965	1.4746e+06	697623	630155	651164	616117	587060	960866	959723	907687	1.16363e+06	1.27104e+06	407072	647032	621120	554612	1.21829e+06	937039	1.40767e+06
Reference-7985	NEG	5.296	207.066	C11 H14 O5	Genipin	-18.0108220097266	-79664.2494717224	74.3732326812811	level2	mzCloud	C09780	HMDB0035830	Lipids and lipid-like molecules	Monoterpenoids	Prenol lipids	Terpenoids	NA	NA	NA	127692	1984	4895.12	6008.79	13965.1	4107.53	1532.6	14277.9	6785.57	4944.53	107477	6626.19	25391.7	5845.56	160176	5635.09	2647.26	3468.63	4217.44	39240.5	1162.15	684970	1047.36	2566.92	3016.04	6193.47	1992.77	7086.17	19517.8	17089
Reference-8135	NEG	7.606	249.149	C15 H22 O3	2-[(2S,4aR,8aS)-2-Hydroxy-4a-methyl-8-methylenedecahydro-2-naphthalenyl]acrylic acid	-0.00047842570310763	-1.91250256819978	93.0214134986845	level2	mzCloud	NA	NA	NA	NA	NA	NA	NA	NA	NA	646035	955908	529675	330567	506020	464942	301903	641442	491824	676114	856254	483538	698556	850123	688179	2.23756e+06	589644	1.08997e+06	683793	663384	1.40196e+06	1.24273e+06	2.42208e+06	886211	695411	893363	334999	900421	992927	476109
Reference-8150	NEG	6.802	331.176	C16 H28 O7	(1S,4R,6S)-1,3,3-Trimethyl-2-oxabicyclo[2.2.2]oct-6-yl hexopyranoside	-0.00045539636295188	-1.37091805819463	71.6967791935674	level2	mzCloud	NA	NA	NA	NA	NA	NA	NA	NA	NA	636989	47102.9	994242	445209	545465	1.83556e+06	464933	330631	96305.5	885546	420398	884487	392645	798548	46277.1	414942	81596.5	1.02747e+06	1.35506e+06	230570	1.34277e+06	590598	1.60684e+06	257638	872640	348129	83378.2	254455	1.85891e+06	1.02563e+06
Reference-8224	NEG	4.566	447.093	C21 H20 O11	Kaempferol-7-O-glucoside	-0.00069423796878709	-1.54929055863698	62.878520217385	level2	mzCloud	NA	NA	NA	NA	NA	NA	NA	NA	NA	1073.24	1736.63	1708.08	1018.25	4837.14	1084.91	1123.77	5065.25	33992.1	1009.41	5594.63	2396.7	26589.8	1188.75	40701.6	1432.27	1037.03	1088.97	11428.6	1309.28	110701	152143	1001.53	1069.77	418237	1200.27	1077.05	3225.93	1225.44	1024.12
Reference-826	NEG	0.693	88.0404	C3 H7 N O2	DL-Alanine	1.8752226566221e-05	0.210586361161271	88.5724490187565	level2	mzCloud	C01401	HMDB0062251	Organic acids and derivatives	Amino acids, peptides, and analogues	Carboxylic acids and derivatives	Amino acids, peptides, and analogues	Metabolism of other amino acids	Cyanoamino acid metabolism	map01100 Metabolic pathways;	2.35109e+06	1.81693e+06	2.77723e+06	1.7025e+06	1.87768e+06	1.32267e+06	2.49636e+06	1.42754e+06	2.03083e+06	1.82104e+06	3.19228e+06	2.32265e+06	1.36676e+06	2.24823e+06	1.7678e+06	6.40856e+06	3.37206e+06	2.42336e+06	1.48223e+06	1.16664e+06	1.77588e+06	972222	1.61464e+06	2.97805e+06	2.82354e+06	2.34425e+06	1.01493e+06	2.67562e+06	1.71505e+06	893708
Reference-9147	NEG	8.89	461.254	C27 H34 N4 O3	N-({(2R,4S,5S)-5-[(4-Phenyl-1-piperazinyl)methyl]-1-azabicyclo[2.2.2]oct-2-yl}methyl)-1,3-benzodioxole-5-carboxamide	-0.00212156304695554	-4.58951425949267	64.0806505419194	level2	mzCloud	NA	NA	NA	NA	NA	NA	NA	NA	NA	501.054	501.392	521.03	467.753	600.076	530.805	531.029	595.218	499.87	513.314	475.633	603.159	476.817	536.134	530.369	606.021	457.526	465.269	467.997	456.777	449.65	448.559	447.922	479.571	502.948	497.906	435.833	470.885	605.587	510.857
Reference-923	NEG	7.658	496.273	C26 H45 N O7 S	Taurocholic acid	-18.0114474012501	-34953.8879362244	88.2140222270408	level2	mzCloud	C05122	HMDB0000036	Lipids and lipid-like molecules	Bile acids, alcohols and derivatives	Steroids and steroid derivatives	Bile acids, alcohols and derivatives	Lipid metabolism	Primary bile acid biosynthesis	map00120 Primary bile acid biosynthesis; map00430 Taurine and hypotaurine metabolism; map01100 Metabolic pathways; map04976 Bile secretion; map04979 Cholesterol metabolism;	1.5774e+06	23183.8	43532.4	11349.8	4570.64	4692.57	4607.07	4424.35	4091.19	47572.6	24589.6	17967.2	99272.8	8930.27	36636.2	4393.09	6194.33	23779.1	4089.88	3696.22	3830.82	3673.89	3768.03	26466.6	55060.4	265880	3710.4	74443.9	90401.9	45073.5
Reference-930	POS	5.697	183.078	C6 H15 O4 P	Triethyl phosphate	5.092297087117e-05	0.279687748786286	86.4315986599408	level2	mzCloud	NA	NA	NA	NA	NA	NA	NA	NA	NA	5.33789e+08	7.43552e+08	4.89107e+08	5.44388e+08	4.51459e+08	5.11981e+08	3.36213e+08	4.78025e+08	6.12113e+08	4.13444e+08	6.00244e+08	4.1972e+08	4.95022e+08	4.86102e+08	4.49195e+08	6.67838e+08	5.87625e+08	4.26959e+08	6.32193e+08	7.65397e+08	7.87779e+08	5.64178e+08	5.15473e+08	5.04625e+08	7.41539e+08	5.97882e+08	4.39868e+08	7.6023e+08	4.5892e+08	4.11487e+08
Reference-975	POS	5.523	189.982	C7 H5 Cl2 N O	2,6-Dichlorobenzamide (BAM)	5.69837564796671e-05	0.301541532019861	85.8142697073961	level2	mzCloud	C10934	NA	NA	NA	NA	NA	NA	NA	NA	1849.76	1913.36	2314.84	1783.09	2230.94	1870.63	2620.87	419596	1851.98	1769.8	2926.39	2012.62	1846.34	1782.63	2328.45	5110.45	2463.49	1958.06	2226.88	1838.81	2162.13	2077.3	2534.52	2089.12	2433.08	2401.03	2050.22	1871.98	2266.32	1729.18
0.607_389.05033	NEG	0.607	389.05	C16 H14 Cl F3 N2 O4	ethyl 2-(4-chloroanilino)-3,3,3-trifluoro-2-[(2-furylcarbonyl)amino]propanoate	-0.00181285303960976	-4.64763302908998	1.83395897710063	level3	mzCloud	NA	NA	NA	NA	NA	NA	NA	NA	NA	8.46382e+07	9.18101e+07	1.05834e+08	6.97951e+07	7.51358e+07	8.25768e+07	9.15855e+07	8.03594e+07	7.95249e+07	8.33286e+07	8.05275e+07	7.91753e+07	6.24319e+07	6.67058e+07	8.85102e+07	40505.4	8.68757e+07	6.73662e+07	7.32571e+07	1.01211e+08	7.05259e+07	5.65996e+07	7.8546e+07	8.68182e+07	8.06498e+07	8.78079e+07	6.90847e+07	9.83402e+07	9.36944e+07	8.99778e+07
0.64_335.04670	NEG	0.64	335.047	C16 H17 Cl N2 S2	N5-(3-chloro-4-methylphenyl)-4-methyl-4,5,6,7-tetrahydrothieno[3,2-c]pyridine-5-carbothioamide,80<90%	0.00180562870542644	5.37306073121938	56.3969424940122	level3	mzCloud	NA	NA	NA	NA	NA	NA	NA	NA	NA	5.69448e+06	6.05114e+06	5.56085e+06	4.67991e+06	5.66644e+06	5.32417e+06	4.46815e+06	6.12855e+06	5.7202e+06	6.44936e+06	7.17119e+06	3.37281e+06	5.04827e+06	3.10293e+06	7.91922e+06	51739.5	5.66328e+06	4.58102e+06	4.98372e+06	5.41292e+06	5.1642e+06	8.34978e+06	9.87277e+06	6.10941e+06	7.96037e+06	7.87088e+06	7.32466e+06	7.69983e+06	9.56792e+06	5.50346e+06
0.642_307.11419	NEG	0.642	307.114	C15 H20 N2 O3 S	5,5-dimethyl-2-{[(2-phenylacetyl)amino]methyl}-1,3-thiazolane-4-carboxylic acid	0.00200397498741722	6.50388965129033	3.17317108516716	level3	mzCloud	NA	NA	NA	NA	NA	NA	NA	NA	NA	147183	2.27627e+06	1.91014e+06	3.36942e+06	491088	961727	2.17215e+06	1.21671e+06	174785	1.47002e+06	505408	2.25144e+06	1.80947e+06	967901	950577	666740	193212	2.30037e+06	2.05887e+06	613113	501130	1.22454e+06	968202	2.11523e+06	623746	1.32521e+06	838940	706154	1.64929e+06	1.13519e+06
0.708_288.92173	POS	0.708	288.922	C17 H16 [2]H3 N O3	morphine-d3	-0.240873615227315	-835.915894946168	4.68505598529691	level3	mzCloud	NA	NA	NA	NA	NA	NA	NA	NA	NA	4.47409e+07	4.64349e+07	3.98062e+07	4.7581e+07	4.72935e+07	4.81276e+07	4.53096e+07	4.43084e+07	3.92021e+07	4.15662e+07	3.96838e+07	5.25272e+07	3.98104e+07	5.54359e+07	3.96139e+07	159460	4.22814e+07	4.69294e+07	4.5701e+07	4.55103e+07	4.02343e+07	3.50044e+07	3.10927e+07	4.14161e+07	4.10495e+07	4.03535e+07	3.79526e+07	3.84588e+07	4.75633e+07	4.22924e+07
0.709_306.91867	NEG	0.709	306.919	C9 H6 Cl2 N2 O2 S2	N3-(3-pyridyl)-2,5-dichlorothiophene-3-sulfonamide	0.00117604625353351	3.81926480798861	12.8780039283384	level3	mzCloud	NA	NA	NA	NA	NA	NA	NA	NA	NA	8.47569e+07	8.30729e+07	8.11375e+07	8.58825e+07	8.94939e+07	9.04357e+07	8.35414e+07	8.49231e+07	8.07513e+07	7.32494e+07	8.68806e+07	8.61546e+07	7.47851e+07	9.48496e+07	9.02104e+07	1.34386e+08	6.96024e+07	8.64563e+07	9.26106e+07	8.29853e+07	7.8735e+07	7.52549e+07	7.08863e+07	7.80553e+07	7.97662e+07	8.31373e+07	7.66706e+07	7.95637e+07	9.62449e+07	8.2541e+07
0.732_335.04682	NEG	0.732	335.047	C13 H12 N4 O5 S	3-({[4-(2-ethoxy-2-oxoethyl)-1,3-thiazol-2-yl]amino}carbonyl)-2-pyrazinecarboxylic acid	0.00125865919744683	3.74542050357946	56.2729716253649	level3	mzCloud	NA	NA	NA	NA	NA	NA	NA	NA	NA	9.75653e+06	9.29571e+06	1.32431e+07	9.23736e+06	1.15694e+07	9.08459e+06	4.99854e+06	1.42254e+07	1.34316e+07	9.69777e+06	1.96024e+07	8.54986e+06	1.234e+07	6.58063e+06	1.67311e+07	402349	1.10121e+07	9.12012e+06	4.56961e+06	1.0135e+07	1.14109e+07	1.58427e+07	1.73559e+07	1.39012e+07	9.54357e+06	1.31224e+07	1.36218e+07	1.34337e+07	1.77599e+07	1.11463e+07
0.733_235.05676	POS	0.733	235.057	C8 H14 N2 O2 S2	Ethyl N-(1,4-thiazinan-4-ylcarbothioyl)carbamate	-0.00018733714745167	-0.80041620326181	10.107498915631	level3	mzCloud	NA	NA	NA	NA	NA	NA	NA	NA	NA	1.47886e+06	2.08916e+06	4.04113e+06	2.63617e+06	3.71937e+06	1.75813e+06	2.113e+06	1.59585e+06	3.23899e+06	727386	882475	3.20758e+06	1.07097e+06	1.7716e+06	2.13731e+06	1.28239e+06	1.8603e+06	1.21339e+06	2.36732e+06	1.30553e+06	674173	827515	1.12495e+06	1.59336e+06	3.81348e+06	1.84761e+06	1.30016e+06	3.47235e+06	4.41493e+06	2.55285e+06
0.752_264.97269	POS	0.752	264.973	C9 H5 Br N4 O	3-Bromobenzo[E]pyrazolo[5,1-c][1,2,4]triazin-8-ol	0.00073678757814832	2.79123554223254	26.0223947254406	level3	mzCloud	NA	NA	NA	NA	NA	NA	NA	NA	NA	288010	365654	2.68525e+06	455352	993293	994507	733628	2.67568e+06	664092	572674	222800	2.62946e+06	1.32988e+06	506070	337079	492795	351603	442729	1.11398e+06	385283	240190	820159	1.20174e+06	2.23815e+06	937837	3.19114e+06	1.31352e+06	2.79406e+06	2.25248e+06	338937
0.755_219.02654	POS	0.755	219.027	C7 H10 N2 O2 S2	ethyl 4-amino-2-(methylsulfanyl)-1,3-thiazole-5-carboxylate	0.0008952085932492	4.10611545149124	4.4224996534268	level3	mzCloud	NA	NA	NA	NA	NA	NA	NA	NA	NA	3.75772e+08	3.80887e+08	3.40024e+08	3.07375e+08	3.46846e+08	3.14815e+08	3.2215e+08	3.37441e+08	3.32017e+08	3.39451e+08	3.80775e+08	3.00675e+08	3.04968e+08	2.19953e+08	3.6539e+08	1.93463e+08	2.88191e+08	3.4019e+08	2.83693e+08	2.28207e+08	1.7097e+08	3.2394e+08	2.93966e+08	3.60931e+08	4.41322e+08	2.99411e+08	2.82164e+08	3.28714e+08	4.55087e+08	3.32223e+08
0.759_265.02305	POS	0.759	265.023	C12 H6 F2 N2 O S	N2-(2-cyano-4,6-difluorophenyl)thiophene-2-carboxamide	-0.00111797927615953	-4.23449907567531	33.0684225859915	level3	mzCloud	NA	NA	NA	NA	NA	NA	NA	NA	NA	1.74137e+07	1.51084e+07	1.36796e+07	1.40107e+07	1.42484e+07	1.34115e+07	1.42184e+07	1.56277e+07	1.29104e+07	1.57077e+07	1.41197e+07	1.37442e+07	1.25992e+07	1.06875e+07	1.31285e+07	348077	1.26245e+07	1.59841e+07	1.23323e+07	9.95615e+06	7.33415e+06	1.22003e+07	1.09093e+07	1.37867e+07	1.76482e+07	1.1038e+07	1.12754e+07	1.41492e+07	1.61124e+07	1.33831e+07
0.786_249.10720	POS	0.786	249.107	C13 H16 N2 O S	2-(2-ethyl-6-methylanilino)-4,5-dihydro-6H-1,3-thiazin-6-one	0.0015864855135419	6.39458350795983	25.9405197184216	level3	mzCloud	NA	NA	NA	NA	NA	NA	NA	NA	NA	1.90008e+06	3.62979e+06	2.02563e+06	4.55357e+06	3.34217e+06	2.3614e+06	3.64712e+06	3.53138e+06	3.15747e+06	1.77872e+06	2.66191e+06	2.60335e+06	3.3083e+06	2.36736e+06	2.04644e+06	6.08187e+06	5.8744e+06	4.99513e+06	5.67288e+06	3.18731e+06	2.32857e+06	6.03783e+06	5.8847e+06	2.30644e+06	3.2279e+06	4.36763e+06	5.55972e+06	4.50386e+06	3.64892e+06	4.02491e+06
0.787_313.06490	NEG	0.787	313.065	C19 H17 N O3 S2	N-(1,3-benzodioxol-5-ylmethyl)-2-[(1-benzothiophen-3-ylmethyl)sulfanyl]acetamide	-56.992809340606	-153592.528772683	37.3701298398619	level3	mzCloud	NA	NA	NA	NA	NA	NA	NA	NA	NA	7.38991e+06	1.83628e+07	2.084e+07	1.83384e+07	5.22511e+06	1.75879e+07	1.5348e+07	2.14122e+07	2.07693e+07	2.30163e+07	2.17475e+07	1.16488e+07	1.80233e+07	1.27316e+07	2.43156e+07	476455	2.67014e+07	1.22365e+07	1.5275e+07	1.58822e+07	2.15725e+07	2.7313e+07	2.82523e+07	2.16144e+07	6.86692e+07	1.73414e+07	2.06284e+07	2.16837e+07	3.79645e+07	1.6865e+07
0.797_184.05607	POS	0.797	184.056	C11 H11 Cl N4 S	N-(4-chlorophenyl)-N'-(1-methyl-1H-pyrazol-5-yl)thiourea	-82.990502534046	-311948.288008627	8.9477386421457	level3	mzCloud	NA	NA	NA	NA	NA	NA	NA	NA	NA	706789	2.94863e+06	99689.2	101076	491136	87501.4	81965	1.28822e+06	1.8169e+06	4.60626e+06	5.48643e+06	1.32974e+06	3.13908e+06	858716	2.11691e+06	164587	96521.9	220943	1.3804e+06	311040	2.69175e+06	2.59828e+06	2.66638e+06	441776	3.23749e+06	950549	668575	391991	550994	2.04379e+06
0.802_337.06162	POS	0.802	337.062	C16 H11 F3 N2 O S	5-(4-{[3-(trifluoromethyl)phenoxy]methyl}phenyl)-1,2,4-thiadiazole	2.14884443039409e-05	0.0639433470838463	20.8212383964518	level3	mzCloud	NA	NA	NA	NA	NA	NA	NA	NA	NA	3.50434e+07	5.09908e+07	4.02959e+07	2.24414e+07	1.37374e+07	1.86952e+07	1.87878e+07	1.55621e+07	3.71205e+07	4.56921e+07	7.53891e+07	809263	2.44898e+07	7.75604e+06	9.78735e+07	226070	3.91435e+07	2.5695e+07	5.21851e+07	5.44493e+07	3.32599e+07	8.64751e+07	1.09748e+08	2.88286e+07	6.28307e+07	3.02518e+07	5.58038e+07	9.1639e+07	4.97834e+07	5.69464e+07
0.806_257.07442	POS	0.806	257.074	C19 H25 F3 N2 O	3-[6-(tert-butyl)-1,1-dimethyl-2,3-dihydro-1H-inden-4-yl]-5-(trifluoromethyl)-4,5-dihydro-1H-pyrazol-5-ol	-98.1247618277822	-277038.414474501	33.1451128613113	level3	mzCloud	NA	NA	NA	NA	NA	NA	NA	NA	NA	4.92609e+06	6.17193e+06	5.03009e+06	6.34997e+06	3.63659e+06	3.49009e+06	4.02746e+06	6.46891e+06	6.10906e+06	5.86364e+06	7.35782e+06	1.56139e+06	5.69401e+06	2.83261e+06	5.46373e+06	316887	6.08867e+06	5.44761e+06	4.27073e+06	5.32037e+06	5.0702e+06	4.02387e+06	4.96778e+06	4.23876e+06	8.05283e+06	5.49601e+06	5.93086e+06	5.66349e+06	5.53098e+06	5.01378e+06
0.81_397.00024	POS	0.81	397	C17 H8 Cl F3 N2 O2 S	5-[5-(2-chlorophenyl)-2-(trifluoromethyl)-3-furyl]-3-(2-thienyl)-1,2,4-oxadiazole	-0.00174986134771871	-4.41890081252447	14.9988402328865	level3	mzCloud	NA	NA	NA	NA	NA	NA	NA	NA	NA	3.23176e+06	1.94458e+06	3.59337e+06	650956	1.01468e+06	968489	1.09401e+06	2.71098e+06	4.35733e+06	1.95873e+06	4.83696e+06	139455	2.56069e+06	313208	4.89537e+06	255853	1.72999e+06	805140	2.3728e+06	2.21121e+06	1.60011e+06	4.78681e+06	7.5769e+06	2.99226e+06	7.05938e+06	3.03788e+06	2.50301e+06	3.52753e+06	3.58395e+06	4.5695e+06
0.862_315.07982	POS	0.862	315.08	C16 H14 N2 O3 S	3-(2,3-dihydro-1H-indol-1-yl)-2-[(2-furylmethyl)sulfonyl]acrylonitrile	3.35411796186236e-05	0.106794381038901	35.6207043557949	level3	mzCloud	NA	NA	NA	NA	NA	NA	NA	NA	NA	1.18769e+08	7.23324e+07	1.24709e+08	5.28299e+07	6.10426e+07	8.06282e+07	1.08238e+08	8.56988e+07	1.3834e+08	1.33806e+08	1.6561e+08	4.65328e+06	9.20442e+07	4.62581e+07	1.43342e+08	332703	8.94521e+07	6.19211e+07	9.54252e+07	7.70673e+07	7.50012e+07	2.35111e+08	2.53405e+08	1.19683e+08	1.25658e+08	1.07297e+08	1.3512e+08	1.74334e+08	1.60665e+08	1.74872e+08
0.863_258.10999	POS	0.863	258.11	C13 H17 N O3	3-methyl-5-oxo-5-(4-toluidino)pentanoic acid	21.9818719992111	93491.8048512978	25.154911832299	level3	mzCloud	NA	NA	NA	NA	NA	NA	NA	NA	NA	1.83516e+07	8.26964e+06	7.38224e+06	1.09899e+07	6.67205e+06	8.11806e+06	1.66331e+06	1.52945e+06	6.63223e+06	1.04577e+07	8.86385e+06	1.4492e+07	5.96009e+06	1.6056e+07	5.78448e+06	4.42438e+07	6.30227e+06	1.98391e+07	7.39784e+06	3.52094e+06	1.23177e+07	3.13221e+06	2.04066e+07	9.99261e+06	3.87921e+06	2.52035e+06	5.26295e+06	1.70851e+07	5.32947e+06	1.91423e+07
0.885_204.06305	POS	0.885	204.063	C7 H13 N3 S2	5-(isopentylthio)-1,3,4-thiadiazol-2-amine	0.00065817883711361	3.24138065702111	34.8603824490164	level3	mzCloud	NA	NA	NA	NA	NA	NA	NA	NA	NA	1.53289e+07	1.7825e+07	1.59563e+07	1.77989e+07	9.72657e+06	1.44146e+07	1.46777e+07	1.04975e+07	1.33736e+07	1.08949e+07	1.2062e+07	1.30245e+07	1.37379e+07	1.57926e+07	1.22178e+07	1.90177e+07	1.37744e+07	1.8425e+07	9.65455e+06	1.23408e+07	1.24312e+07	1.73847e+07	7.32902e+06	1.34918e+07	1.89906e+07	1.55093e+07	1.30498e+07	2.00823e+07	1.2042e+07	1.03835e+07
1.012_204.12311	POS	1.012	204.123	C9 H14 O4	NP-003459	17.02662584519	91497.1155670799	38.6476698895533	level3	mzCloud	NA	NA	NA	NA	NA	NA	NA	NA	NA	4.69834e+06	1.15454e+07	1.7392e+07	1.385e+07	3.47218e+07	1.963e+07	2.70928e+07	3.25604e+07	2.07002e+07	1.47118e+07	1.30928e+07	9.42453e+06	2.38258e+07	1.32877e+07	1.74932e+07	42750.8	3.08189e+07	1.03309e+06	1.69936e+07	4.34376e+07	3.56906e+07	3.43338e+07	2.01799e+07	2.2963e+07	2.82497e+07	2.04316e+07	2.30437e+07	1.68418e+07	1.71793e+07	1.31056e+07
1.036_279.05650	POS	1.036	279.057	C10 H12 Cl N O3 S	2-[(4-chlorophenyl)sulfonyl]-N,N-dimethylacetamide	17.02658264796	65230.2901625728	14.7637655338327	level3	mzCloud	NA	NA	NA	NA	NA	NA	NA	NA	NA	2.43126e+07	2.4901e+07	2.33455e+07	2.82559e+07	2.25225e+07	2.65899e+07	2.54069e+07	2.21016e+07	2.32333e+07	2.38584e+07	2.34079e+07	2.13694e+07	2.04683e+07	2.82501e+07	2.40816e+07	471569	1.874e+07	2.50048e+07	2.62565e+07	2.44603e+07	2.30316e+07	1.77758e+07	1.82431e+07	2.2307e+07	2.46466e+07	1.94629e+07	1.96501e+07	2.19197e+07	2.6565e+07	2.26222e+07
1.06_257.07444	POS	1.06	257.074	C14 H12 N2 O S	4-phenyl-6-(2-thienyl)-2,3,4,5-tetrahydropyridazin-3-one	0.00013173851033343	0.514468842203069	47.5198550931486	level3	mzCloud	NA	NA	NA	NA	NA	NA	NA	NA	NA	1.08986e+08	1.18691e+08	9.82885e+07	1.15645e+08	1.13318e+08	1.19897e+08	1.10395e+08	1.01922e+08	9.91679e+07	1.04122e+08	1.00305e+08	1.13687e+08	8.61073e+07	1.33934e+08	9.88063e+07	205647	8.1654e+07	1.11343e+08	1.14966e+08	1.02788e+08	1.0161e+08	8.37435e+07	7.96208e+07	9.59338e+07	9.77061e+07	9.8706e+07	9.2445e+07	9.5549e+07	1.13907e+08	9.83566e+07
1.159_316.08300	POS	1.159	316.083	C16 H14 Cl N3 O2	ethyl 2-(4-chlorophenyl)-7-methylpyrazolo[1,5-a]pyrimidine-6-carboxylate	-0.00173118406451067	-5.49447140940919	29.0642258631193	level3	mzCloud	NA	NA	NA	NA	NA	NA	NA	NA	NA	4.14605e+08	4.23467e+08	4.03214e+08	3.27084e+08	3.48464e+08	3.60324e+08	3.79829e+08	3.58467e+08	4.24417e+08	3.96431e+08	4.94996e+08	2.50803e+08	3.72082e+08	2.99684e+08	4.70521e+08	618542	3.91626e+08	3.72823e+08	3.88501e+08	3.84394e+08	3.84125e+08	4.6937e+08	4.57761e+08	4.22956e+08	4.70219e+08	4.09735e+08	4.44023e+08	4.21309e+08	4.83857e+08	4.27029e+08
1.274_229.15486	POS	1.274	229.155	C11 H20 N2 O3	4-{[3-(Diethylamino)propyl]amino}-4-oxobut-2-enoic acid	0.00018689668175397	0.819192714796852	21.635617092299	level3	mzCloud	NA	NA	NA	NA	NA	NA	NA	NA	NA	3.36504e+07	1.98163e+07	2.29663e+07	3.0361e+07	3.52801e+07	3.02088e+07	5.32679e+07	2.63314e+07	2.81705e+07	2.64805e+07	2.15424e+07	3.05703e+07	4.22827e+07	3.05859e+07	2.41824e+07	2.15524e+07	3.79202e+07	2.8737e+07	3.47793e+07	3.04501e+07	3.78978e+07	4.52424e+07	5.03338e+07	2.60901e+07	2.60446e+07	2.96928e+07	6.06286e+07	4.3205e+07	3.48707e+07	4.38735e+07
1.277_317.08435	POS	1.277	317.084	C13 H16 O9	[(2R,3S,4R,5S)-3,4,5-trihydroxyoxan-2-yl]methyl 3,4,5-trihydroxybenzoate	-0.00235792406249402	-7.45990983490887	8.74061931198389	level3	mzCloud	NA	NA	NA	NA	NA	NA	NA	NA	NA	6.11654e+07	5.93599e+07	6.01732e+07	5.19397e+07	5.1827e+07	5.68607e+07	5.94853e+07	6.17232e+07	5.95624e+07	5.87774e+07	8.27272e+07	3.42872e+07	5.77444e+07	4.50461e+07	7.95603e+07	663635	6.51802e+07	5.33255e+07	6.54511e+07	5.65695e+07	5.49409e+07	8.00898e+07	8.23862e+07	6.02739e+07	7.38472e+07	5.90419e+07	7.36842e+07	7.57675e+07	8.51299e+07	7.65727e+07
1.406_182.08131	POS	1.406	182.081	C9 H10 O4	3-(3,4-dihydroxyphenyl)propanoic acid	-18.0104328840565	-98926.9458968386	49.8850811233218	level3	mzCloud	NA	NA	NA	NA	NA	NA	NA	NA	NA	2.06417e+08	2.60698e+08	2.19493e+08	2.32171e+08	1.61146e+08	1.74053e+08	2.15217e+08	1.61155e+08	1.76286e+08	1.53748e+08	1.62365e+08	1.83319e+08	2.50477e+08	1.7804e+08	1.7301e+08	2.08117e+08	1.86979e+08	2.4079e+08	1.37154e+08	1.58272e+08	1.54603e+08	2.46492e+08	1.37797e+08	2.196e+08	2.86603e+08	2.43248e+08	2.16817e+08	2.5908e+08	2.18373e+08	1.37335e+08
1.97_247.09264	POS	1.97	247.093	C9 H14 N2 O6	ethyl N-{3-[(ethoxycarbonyl)amino]-3-oxopropanoyl}carbamate	0.00017345839845006	0.704871354734732	9.93832938161615	level3	mzCloud	NA	NA	NA	NA	NA	NA	NA	NA	NA	7.09564e+08	7.88017e+08	7.27091e+08	6.23446e+08	7.50147e+08	6.85293e+08	7.24186e+08	7.9734e+08	7.87185e+08	7.10045e+08	8.75263e+08	6.20539e+08	7.27741e+08	5.47599e+08	8.57994e+08	1.45562e+06	8.14221e+08	6.76334e+08	6.71268e+08	6.9309e+08	7.47474e+08	8.18098e+08	8.6524e+08	8.51744e+08	8.27599e+08	8.28276e+08	8.50576e+08	7.26223e+08	1.02275e+09	3.58193e+08
10.02_293.24745	POS	10.02	293.247	C21 H30 O2	2-[(1S,6S)-3-methyl-6-(prop-1-en-2-yl)cyclohex-2-en-1-yl]-5-pentylbenzene-1,3-diol	-21.9844419147336	-69964.1062699078	17.9790103044597	level3	mzCloud	NA	NA	NA	NA	NA	NA	NA	NA	NA	1.18429e+07	6.49328e+06	4.55293e+06	1.40532e+07	6.31806e+06	4.73495e+06	1.17369e+07	2.8049e+06	9.5277e+06	1.32885e+07	3.35975e+06	8.30095e+06	7.98304e+06	4.92628e+06	2.27023e+06	3.02242e+07	5.62201e+06	7.77109e+06	5.85568e+06	8.31265e+06	6.62604e+06	5.71553e+06	5.06568e+06	1.52893e+07	7.32004e+06	5.40629e+06	3.06483e+06	5.5012e+06	3.45203e+06	1.26442e+07
10.023_491.37091	POS	10.023	491.371	C30 H52 O6	NP-020583	-18.0125219068602	-35431.4682800723	16.3791223703817	level3	mzCloud	NA	NA	NA	NA	NA	NA	NA	NA	NA	4.72618e+07	5.2891e+07	4.8057e+07	7.48439e+07	3.72339e+07	3.47785e+07	2.85615e+07	3.69799e+07	8.59595e+07	7.51301e+07	3.80404e+07	6.67975e+07	4.40641e+07	3.905e+07	3.59705e+07	5.07848e+07	8.99354e+07	6.92363e+07	6.50205e+06	4.2997e+07	4.63083e+07	5.08635e+07	4.00242e+07	4.55184e+07	2.70966e+07	3.5979e+07	3.34046e+07	7.20095e+07	4.19212e+07	2.17386e+06
10.072_459.34475	POS	10.072	459.345	C29 H46 O4	NP-003692	-0.00213798362199213	-4.66462766117542	27.3553335387425	level3	mzCloud	NA	NA	NA	NA	NA	NA	NA	NA	NA	3.74316e+06	4.5656e+06	5.88081e+06	3.43572e+06	4.70369e+06	6.36872e+06	5.53885e+06	5.95975e+06	8.47893e+06	6.98783e+06	4.54304e+06	6.98426e+06	4.09694e+06	6.17528e+06	5.42696e+06	4.89929e+06	8.49884e+06	5.80428e+06	5.29822e+06	5.73427e+06	4.06568e+06	6.20215e+06	5.91713e+06	3.8187e+06	5.86343e+06	4.38775e+06	2.40598e+06	4.81069e+06	5.10691e+06	5.90922e+06
10.072_513.35515	POS	10.072	513.355	C30 H48 O4	NP-021050	39.992612446107	84666.3853381322	22.4423408669725	level3	mzCloud	NA	NA	NA	NA	NA	NA	NA	NA	NA	9.2053e+06	1.59581e+07	1.57065e+07	1.5408e+07	7.14021e+06	9.61827e+06	1.02585e+07	2.67965e+07	7.76651e+06	1.85068e+07	5.10431e+06	1.04995e+07	1.99026e+07	1.09117e+07	1.70543e+07	7.90092e+06	1.66692e+07	1.76355e+07	1.26784e+07	1.96483e+07	6.977e+06	4.20171e+06	1.55967e+07	7.47738e+06	5.61521e+06	1.33996e+07	5.42227e+06	5.65053e+06	1.82035e+07	1.55936e+07
10.077_313.23715	POS	10.077	313.237	C18 H32 O4	NP-002322	-0.00018896912825994	-0.605224009012088	38.1251297459726	level3	mzCloud	NA	NA	NA	NA	NA	NA	NA	NA	NA	690912	1.12784e+06	958306	1.30064e+06	1.02774e+06	2.68448e+06	1.17445e+06	1.12008e+06	1.05794e+06	2.91997e+06	1.97081e+06	2.13426e+06	2.55126e+06	2.06999e+06	2.03271e+06	1.72232e+06	1.82205e+06	930184	2.23824e+06	994768	1.4369e+06	1.76881e+06	2.45681e+06	3.86802e+06	1.76432e+06	1.92461e+06	1.41789e+06	1.91182e+06	453455	450571
10.078_295.22666	POS	10.078	295.227	C18 H30 O3	13(S)-HOTrE	-0.0001713903081395	-0.582525329649774	19.9929976324286	level3	mzCloud	NA	NA	NA	NA	NA	NA	NA	NA	NA	1.07432e+07	1.0029e+07	1.00034e+07	1.64298e+07	1.15548e+07	1.92925e+07	1.06067e+07	1.08654e+07	1.7609e+07	1.85871e+07	1.28672e+07	1.79508e+07	1.71349e+07	1.41952e+07	2.16569e+07	2.0156e+07	2.72646e+07	1.90729e+07	1.41753e+07	2.1079e+07	1.71564e+07	1.04112e+07	1.41206e+07	1.68714e+07	1.39731e+07	1.09762e+07	9.762e+06	1.54369e+07	8.07809e+06	1.20511e+07
10.092_337.18230	POS	10.092	337.182	C20 H21 F N4	1-(4-fluorophenyl)-4-[(3-phenyl-1H-pyrazol-4-yl)methyl]piperazine	-1.20018404459188e-06	-0.00357011662362128	15.0330109745473	level3	mzCloud	NA	NA	NA	NA	NA	NA	NA	NA	NA	3.64136e+07	4.62095e+07	3.25793e+07	4.19762e+07	3.54184e+07	4.32892e+07	4.41765e+07	3.44297e+07	3.15692e+07	2.40342e+07	5.52536e+07	3.07797e+07	4.02342e+07	5.19927e+07	3.75101e+07	5.78008e+07	3.9317e+07	4.95249e+07	4.40033e+07	5.05428e+07	5.23478e+07	5.03509e+07	4.81715e+07	3.02886e+07	3.80287e+07	3.6227e+07	5.67344e+07	1.70426e+07	3.36376e+07	2.49642e+07
10.108_297.24243	POS	10.108	297.242	C18 H34 O4	NP-008993	-18.0105262744174	-57313.5152987745	42.5560434509181	level3	mzCloud	NA	NA	NA	NA	NA	NA	NA	NA	NA	2.51168e+07	2.06363e+07	2.91509e+07	2.99218e+07	4.76178e+07	6.37599e+07	2.59583e+07	2.73253e+07	6.55036e+07	4.47697e+07	3.30424e+07	4.90161e+07	4.41117e+07	3.4422e+07	9.18013e+06	6.09173e+07	7.4019e+07	4.36603e+07	3.44705e+07	4.79003e+07	3.34125e+07	2.75403e+07	3.98693e+07	4.42978e+07	3.27965e+07	3.0056e+07	1.33318e+07	5.31363e+07	2.22595e+07	2.96696e+07
10.123_459.24045	POS	10.123	459.24	C26 H36 O8	NP-006532	-18.0078427520116	-37812.4564578122	21.5879534803765	level3	mzCloud	NA	NA	NA	NA	NA	NA	NA	NA	NA	2.29973e+07	1.23603e+07	1.7274e+07	1.32574e+07	3.50021e+07	1.32513e+07	1.90237e+07	2.26969e+07	2.49953e+07	3.10476e+07	1.33026e+07	2.51615e+07	1.16389e+07	1.69082e+07	1.09605e+07	1.221e+07	9.89114e+06	1.70523e+07	1.56617e+07	1.17494e+07	1.28404e+07	1.118e+07	1.01223e+07	2.61879e+07	1.13701e+07	1.50799e+07	1.14751e+07	1.18212e+07	1.94154e+07	2.84671e+07
10.161_347.22572	POS	10.161	347.226	C24 H24 N4	1-Methyl-2-{(3S)-1-[4-(2-pyridinyl)benzyl]-3-pyrrolidinyl}-1H-benzimidazole	-21.9815617486058	-59700.0433851645	25.4293716631348	level3	mzCloud	NA	NA	NA	NA	NA	NA	NA	NA	NA	1.44134e+06	1.92695e+06	1.13351e+06	1.44043e+06	1.52066e+06	1.19472e+06	3.26906e+06	1.39631e+06	957283	895126	2.1958e+06	1.42088e+06	1.0586e+06	2.37727e+06	1.14134e+06	1.89012e+06	784224	1.73786e+06	1.1744e+06	1.38033e+06	1.79684e+06	1.54255e+06	1.09699e+06	1.31854e+06	1.50782e+06	1.01065e+06	1.69184e+06	406569	1.10073e+06	1.17661e+06
10.171_285.12354	POS	10.171	285.124	C16 H16 N2 O3	3-(1-cyano-1,2-dihydroisoquinolin-2-yl)-3-oxopropyl propionate	0.00017482693544934	0.615336266405677	16.7104596043406	level3	mzCloud	NA	NA	NA	NA	NA	NA	NA	NA	NA	5.39308e+06	4.19333e+06	3.67953e+06	1.31439e+07	1.37186e+07	7.96792e+06	5.90481e+06	1.28892e+06	7.85879e+06	2.46023e+07	7.13059e+06	1.26786e+07	2.31455e+07	4.63691e+06	4.96474e+06	1.06555e+07	7.3025e+06	1.09317e+07	2.99637e+07	8.78464e+06	1.12215e+07	2.57286e+07	7.95673e+06	4.19688e+06	1.61528e+07	6.93876e+06	2.32279e+07	1.34071e+07	8.8252e+06	1.41281e+07
10.18_605.23768	POS	10.18	605.238	C34 H38 O11	[(2R,3S,4S,5R,6R)-6-{[1,7-bis(4-hydroxyphenyl)-5-oxoheptan-3-yl]oxy}-3,4,5-trihydroxyoxan-2-yl]methyl (2E)-3-(4-hydroxyphenyl)prop-2-enoate	-18.0110039999704	-28945.3637449257	15.0286693270953	level3	mzCloud	NA	NA	NA	NA	NA	NA	NA	NA	NA	3.73592e+06	1.51778e+06	975304	5.48208e+06	6.40757e+06	5.32695e+06	1.78879e+06	445568	2.62695e+06	4.7431e+06	4.99765e+06	5.04867e+06	7.92782e+06	1.48531e+06	1.63531e+06	1.22857e+06	1.47773e+06	5.07595e+06	1.0665e+07	4.35024e+06	5.67401e+06	9.58461e+06	4.42503e+06	1.06124e+06	2.2903e+06	4.21155e+06	1.11118e+07	3.48789e+06	3.16307e+06	5.5499e+06
10.194_667.27417	POS	10.194	667.274	C36 H42 O12	[(2R,3S,4S,5R,6R)-6-{[1,7-bis(4-hydroxyphenyl)-5-oxoheptan-3-yl]oxy}-3,4,5-trihydroxyoxan-2-yl]methyl (2E)-3-(3,4-dimethoxyphenyl)prop-2-enoate	-0.00073316812495249	-1.10041084968807	13.3948296903964	level3	mzCloud	NA	NA	NA	NA	NA	NA	NA	NA	NA	991064	1.446e+06	786566	3.67251e+06	2.02447e+06	2.74873e+06	1.29185e+06	246515	1.41389e+06	4.23505e+06	2.43302e+06	2.40487e+06	6.59949e+06	1.12146e+06	1.24306e+06	1.08755e+06	1.66714e+06	1.92312e+06	9.75575e+06	2.26601e+06	3.30736e+06	6.49267e+06	2.23163e+06	683901	8.51384e+06	1.56499e+06	7.45161e+06	2.90997e+06	2.38493e+06	2.84669e+06
10.305_499.37665	POS	10.305	499.377	C32 H50 O4	3-Acetoxyurs-12-en-23-oic acid	-0.00153548095346423	-3.08100036130185	13.1176601824263	level3	mzCloud	NA	NA	NA	NA	NA	NA	NA	NA	NA	5.72797e+06	7.24926e+06	6.83492e+06	9.67907e+06	2.675e+06	4.20194e+06	5.14802e+06	2.37235e+06	4.78264e+06	8.17281e+06	3.43299e+06	2.11872e+06	6.05515e+06	7.50369e+06	5.41151e+06	5.33439e+06	2.10624e+06	6.10867e+06	4.43808e+06	4.76029e+06	4.33595e+06	3.78038e+06	4.18841e+06	3.29935e+06	3.94963e+06	4.5881e+06	3.49137e+06	4.40394e+06	4.89519e+06	8.0294e+06
10.322_339.19804	POS	10.322	339.198	C20 H23 F N4	4-{[(3S)-3-(5-Fluoro-1H-benzimidazol-2-yl)-1-pyrrolidinyl]methyl}-N,N-dimethylaniline	8.51400976102923e-05	0.251751759973822	12.8209665177412	level3	mzCloud	NA	NA	NA	NA	NA	NA	NA	NA	NA	1.98191e+07	1.8974e+07	1.5801e+07	1.80615e+07	2.3733e+07	1.42606e+07	2.33109e+07	2.24117e+07	1.50635e+07	1.83254e+07	2.45654e+07	1.74845e+07	1.51142e+07	2.33426e+07	1.47397e+07	2.58363e+07	1.73986e+07	1.89485e+07	1.76265e+07	2.05874e+07	2.21501e+07	1.72596e+07	1.75413e+07	2.10118e+07	1.43424e+07	1.57781e+07	1.95924e+07	9.13576e+06	1.61782e+07	1.95453e+07
10.381_591.38831	POS	10.381	591.388	C34 H54 O8	6-[(3R,4S,5S,7R)-7-[(2S,3S,5S)-5-ethyl-5-[(2R,5R,6S)-5-ethyl-5-hydroxy-6-methyloxan-2-yl]-3-methyloxolan-2-yl]-4-hydroxy-3,5-dimethyl-6-oxononyl]-2-hydroxy-3-methylbenzoic acid	-0.00083938593741095	-1.42176781217442	30.6594597605244	level3	mzCloud	NA	NA	NA	NA	NA	NA	NA	NA	NA	119104	125566	139981	144349	142571	119146	9.39684e+06	128660	149580	141272	116297	123834	145263	137391	117883	213298	108890	157641	155218	147572	144378	127024	146378	421801	103233	131551	1.58169e+06	114117	315164	151462
11.289_418.25135	POS	11.289	418.251	C26 H33 N3 O3	2-[(1S,4S,5S)-5-Isopropyl-2-methyl-4-[[(2-phenoxyacetyl)amino]methyl]cyclohex-2-en-1-yl]-N-(2-pyridyl)acetamide	-18.0081224946558	-41373.9961207233	22.8200581574322	level3	mzCloud	NA	NA	NA	NA	NA	NA	NA	NA	NA	3.747e+06	4.09484e+06	4.63212e+06	5.57616e+06	3.44693e+06	6.52471e+06	4.64433e+06	1.29194e+07	5.28843e+06	5.91549e+06	3.33954e+06	1.03162e+07	5.15946e+06	5.66885e+06	6.69947e+06	6.21314e+06	3.03705e+06	6.25797e+06	7.10207e+06	8.09472e+06	5.12531e+06	5.07173e+06	3.98957e+06	3.88358e+06	4.74824e+06	6.75749e+06	4.82918e+06	7.76594e+06	6.00218e+06	5.72736e+06
11.49_361.16732	POS	11.49	361.167	C21 H20 N4 O2	3-({(3S)-3-[5-(2-Methoxyphenyl)-1,3,4-oxadiazol-2-yl]-1-pyrrolidinyl}methyl)benzonitrile	0.00141371631542597	3.92526018857875	9.62359605962752	level3	mzCloud	NA	NA	NA	NA	NA	NA	NA	NA	NA	1.15888e+07	1.24715e+07	1.22415e+07	8.15217e+06	1.27292e+07	7.93278e+06	1.20011e+07	9.4705e+06	1.07266e+07	1.34589e+07	1.23103e+07	1.15831e+07	9.30813e+06	1.53428e+07	7.4081e+06	1.11535e+07	1.17679e+07	8.96697e+06	1.35197e+07	1.20031e+07	1.2739e+07	9.39925e+06	1.23615e+07	1.29328e+07	8.08738e+06	9.2073e+06	1.09358e+07	8.27076e+06	1.16147e+07	1.14575e+07
11.491_418.25068	POS	11.491	418.251	C26 H31 N3 O2	1,3-bis(4-methoxybenzyl)-2-(6-methyl-2-pyridinyl)hexahydropyrimidine	0.00177372638586348	4.25107724285344	21.5501980261145	level3	mzCloud	NA	NA	NA	NA	NA	NA	NA	NA	NA	8.24991e+06	9.33903e+06	8.808e+06	6.32311e+06	9.6813e+06	6.2937e+06	9.59528e+06	7.6094e+06	8.00703e+06	1.31427e+07	9.98869e+06	8.57168e+06	7.31006e+06	1.01292e+07	5.9767e+06	8.75284e+06	7.51395e+06	6.6846e+06	9.69866e+06	9.77976e+06	8.7038e+06	7.21536e+06	1.02044e+07	1.04701e+07	6.51233e+06	7.33025e+06	7.83842e+06	6.6563e+06	5.08497e+06	8.99884e+06
11.61_406.25055	POS	11.61	406.251	C25 H31 N3 O2	(1R,9S)-11-(1-Acetyl-4-piperidinyl)-5-(2-methylphenyl)-7,11-diazatricyclo[7.3.1.02,7]trideca-2,4-dien-6-one	0.00164173046704263	4.05123846399909	19.6932271286268	level3	mzCloud	NA	NA	NA	NA	NA	NA	NA	NA	NA	2.71755e+07	2.19498e+07	2.08926e+07	2.28812e+07	2.2159e+07	3.18463e+07	4.15348e+07	2.80675e+07	2.02389e+07	3.80443e+07	2.07287e+07	2.9175e+07	1.815e+07	3.60035e+07	2.39731e+07	2.75922e+07	1.99643e+07	2.3023e+07	2.16883e+07	1.98426e+07	2.08468e+07	2.028e+07	1.83677e+07	1.49556e+07	1.94781e+07	1.96635e+07	2.07603e+07	2.1672e+07	4.17022e+07	3.61782e+07
11.615_339.16266	POS	11.615	339.163	C19 H22 N4 S	N-(1-benzylpiperidin-4-yl)-5-methylthieno[2,3-d]pyrimidin-4-amine	-0.00113529859373784	-3.3573169093447	9.70991065849816	level3	mzCloud	NA	NA	NA	NA	NA	NA	NA	NA	NA	1.46602e+07	1.37414e+07	1.39688e+07	1.63404e+07	1.29877e+07	1.73556e+07	1.34661e+07	1.51798e+07	1.48013e+07	1.2752e+07	1.32306e+07	1.3181e+07	1.35693e+07	1.57266e+07	1.461e+07	1.74981e+07	1.18203e+07	1.45556e+07	1.5295e+07	1.36382e+07	1.35219e+07	1.40958e+07	1.25941e+07	1.08483e+07	1.41688e+07	1.54941e+07	1.35778e+07	1.49622e+07	1.47363e+07	1.36027e+07
11.64_337.16730	POS	11.64	337.167	C19 H20 N4 O2	4-{5-[(3S)-1-(2-Methoxybenzyl)-3-pyrrolidinyl]-1,3,4-oxadiazol-2-yl}pyridine	0.00139644080059043	4.15411265222523	23.2030151836041	level3	mzCloud	NA	NA	NA	NA	NA	NA	NA	NA	NA	3.92637e+07	3.7407e+07	3.6295e+07	4.30164e+07	3.40514e+07	4.5379e+07	3.75446e+07	3.89438e+07	3.74814e+07	3.54859e+07	3.56108e+07	3.49809e+07	3.59251e+07	4.20608e+07	3.78574e+07	4.76281e+07	3.48907e+07	3.84514e+07	3.95058e+07	3.51856e+07	3.66518e+07	3.67881e+07	3.29613e+07	2.85933e+07	3.89344e+07	3.99261e+07	3.60756e+07	3.81106e+07	4.15676e+07	3.4601e+07
11.756_419.25935	POS	11.756	419.259	C21 H38 O8	NP-020760	-0.00459180705212248	-10.978443152474	25.887218570495	level3	mzCloud	NA	NA	NA	NA	NA	NA	NA	NA	NA	1.00641e+07	7.86829e+06	9.19544e+06	1.17256e+07	9.18156e+06	1.01491e+07	7.99369e+06	9.7007e+06	8.07231e+06	1.03864e+07	1.13991e+07	8.90753e+06	1.1151e+07	2.38477e+06	8.23186e+06	1.43043e+07	1.06293e+07	8.4993e+06	1.25232e+07	1.0331e+07	1.02612e+07	9.10842e+06	1.00012e+07	6.53695e+06	7.08526e+06	1.1081e+07	1.03354e+07	1.0364e+07	6.82693e+06	9.59411e+06
12.283_420.26662	POS	12.283	420.267	C26 H33 N3 O2	N1-{1-[2-(Cyclohexylanilino)-2-oxoethyl]-4-piperidyl}benzamide	0.00206757302026972	4.93151373335073	24.4106705304097	level3	mzCloud	NA	NA	NA	NA	NA	NA	NA	NA	NA	2.9999e+07	3.31524e+07	2.9698e+07	3.51839e+07	3.21287e+07	2.9455e+07	2.99607e+07	3.87861e+07	2.97972e+07	2.92443e+07	3.26783e+07	3.00022e+07	2.75696e+07	3.25786e+07	2.69704e+07	3.60831e+07	2.41728e+07	2.88839e+07	3.62101e+07	3.35606e+07	3.00835e+07	2.74273e+07	2.73614e+07	2.98755e+07	2.81848e+07	3.2131e+07	2.57087e+07	2.63048e+07	2.60141e+07	3.06986e+07
13.183_235.09296	POS	13.183	235.093	C11 H16 O4	NP-020206	21.9808236695303	103631.872393674	44.018285110437	level3	mzCloud	NA	NA	NA	NA	NA	NA	NA	NA	NA	3.49057e+07	3.7978e+07	2.1524e+07	3.35496e+07	2.85711e+07	3.43234e+07	3.51188e+07	3.97806e+07	3.76304e+07	3.34898e+07	4.13256e+07	3.24912e+07	3.39008e+07	3.19895e+07	4.04938e+07	5.93895e+06	3.75102e+07	3.51667e+07	3.558e+07	3.38042e+07	3.51735e+07	3.81345e+07	4.02998e+07	3.84954e+07	3.88185e+07	2.39838e+07	3.95481e+07	3.71161e+07	4.38895e+07	3.35643e+07
2.192_276.14433	POS	2.192	276.144	C16 H21 N O S	4-(3,4-dimethylphenyl)-1-thia-4-azaspiro[4.5]decan-3-one	0.0026687719591223	9.69988523899435	21.6481632425778	level3	mzCloud	NA	NA	NA	NA	NA	NA	NA	NA	NA	3.82592e+06	3.9181e+07	2.90634e+07	3.00188e+07	3.92944e+06	1.19648e+07	3.53338e+07	2.28816e+07	4.0577e+06	1.56976e+07	4.70371e+06	1.10583e+07	3.48932e+07	1.42741e+07	3.13319e+07	2.50639e+06	4.05003e+06	2.12652e+07	2.21014e+07	1.29603e+07	1.26516e+07	2.63947e+07	5.53024e+06	2.49957e+07	2.80306e+07	2.16535e+07	4.89055e+06	2.13427e+07	2.50633e+07	1.91379e+07
2.602_418.19363	POS	2.602	418.194	C19 H29 N3 O6	2-[(2S,3R,4S,5R)-3,4-Dihydroxy-5-{[(isopropylcarbamoyl)amino]methyl}tetrahydro-2-furanyl]-N-(4-methoxybenzyl)acetamide	21.9807219332031	55618.4425534886	16.2339633889811	level3	mzCloud	NA	NA	NA	NA	NA	NA	NA	NA	NA	175762	181423	175152	158617	177091	171729	175937	180970	179811	163702	194626	168226	159922	160701	188754	2.18371e+07	179357	174939	170942	157053	172439	167203	178920	186445	174917	178825	182545	168010	223933	160426
2.939_328.13907	POS	2.939	328.139	C16 H14 N4 O3	7-amino-1,3-dimethyl-2,4-dioxo-5-phenyl-1,3,4,5-tetrahydro-2H-pyrano[2,3-d]pyrimidine-6-carbonitrile	17.0251725037878	54901.0341628326	23.8024664325944	level3	mzCloud	NA	NA	NA	NA	NA	NA	NA	NA	NA	948761	1.71069e+07	1.07484e+07	1.60382e+07	1.08032e+06	6.84254e+06	1.81269e+07	1.08579e+07	460959	7.75045e+06	3.01061e+06	4.18641e+06	1.90764e+07	6.50814e+06	2.72545e+07	1.76531e+06	2.46429e+06	1.01457e+07	1.15085e+07	6.82214e+06	5.38186e+06	1.39289e+07	4.56275e+06	1.12494e+07	1.59926e+07	1.01617e+07	7.40994e+06	9.15982e+06	1.46503e+07	8.79613e+06
2.966_317.05566	POS	2.966	317.056	C10 H9 N3 O6 S	ethyl 2-{[5-(5-nitro-2-furyl)-1,3,4-oxadiazol-2-yl]thio}acetate	17.0271778244311	56943.0445308171	7.899792154951	level3	mzCloud	NA	NA	NA	NA	NA	NA	NA	NA	NA	4.29965e+07	4.03993e+07	4.33924e+07	3.55919e+07	4.35085e+07	4.42477e+07	4.4539e+07	4.61631e+07	4.14223e+07	4.23936e+07	4.18625e+07	4.12919e+07	3.86427e+07	4.18112e+07	4.32561e+07	2.77862e+06	3.92797e+07	3.83724e+07	1.78757e+07	3.71694e+07	3.72074e+07	4.38573e+07	4.4e+07	4.5145e+07	4.5157e+07	4.38948e+07	4.83781e+07	4.0106e+07	5.55154e+07	1.99691e+07
3.054_208.13336	POS	3.054	208.133	C12 H17 N O2	2-morpholino-1-phenyl-1-ethanol	0.0001510438077048	0.729236598457395	43.7325466030858	level3	mzCloud	NA	NA	NA	NA	NA	NA	NA	NA	NA	1.38222e+06	871430	2.85694e+06	320746	3.85536e+06	9.08735e+07	145687	268434	205973	103017	1.05372e+06	442052	923522	1.90933e+06	194208	416882	271800	7.49491e+06	2.91976e+06	198798	284311	511348	308324	100970	624562	908749	766964	533381	194106	2.54292e+06
3.056_208.05206	POS	3.056	208.052	C9 H11 N3 O2 S	4-(3-nitro-2-pyridyl)thiomorpholine	-18.0124108717188	-80034.8137869626	27.071727579607	level3	mzCloud	NA	NA	NA	NA	NA	NA	NA	NA	NA	223186	231059	222999	214851	240691	2.80036e+06	211358	258562	234052	202633	247352	222704	220712	207859	237203	38456.9	228377	219393	218419	206396	205809	230089	250757	243735	247160	248831	238132	225317	294913	216921
3.103_185.11743	POS	3.103	185.117	C10 H18 O4	NP-019374	-18.0103588577803	-89107.0329885558	29.9478306019761	level3	mzCloud	NA	NA	NA	NA	NA	NA	NA	NA	NA	405393	445363	428885	414122	463365	413198	407649	497238	442392	390877	476768	428420	425334	400938	457231	2.99511e+06	435716	422895	418151	397838	7.1726e+06	435999	3.11433e+06	469704	476402	479548	459026	434284	567851	418460
3.177_217.10475	POS	3.177	217.105	C17 H32 N4 O6	ELK	-194.116632738909	-500001.39210228	18.7682218554784	level3	mzCloud	NA	NA	NA	NA	NA	NA	NA	NA	NA	3.47724e+06	1.53266e+07	1.03396e+07	1.0399e+07	7.89658e+06	4.11801e+06	4.24613e+06	1.94813e+06	8.75871e+06	6.90096e+06	7.45591e+06	7.12569e+06	4.25039e+06	4.62635e+06	2.61946e+07	3.1227e+07	2.23236e+07	1.34725e+07	1.63046e+07	1.24083e+07	2.15028e+06	1.72922e+07	1.20212e+07	1.04169e+07	2.16809e+06	8.70117e+06	1.39333e+07	2.19121e+06	7.72009e+06	3.55349e+06
3.245_346.00912	POS	3.245	346.009	C13 H10 F N3 O2 S2	5-({[(6-fluoro-2,3-dihydro-4H-thiochromen-4-ylidene)amino]oxy}carbonyl)-4-methyl-1,2,3-thiadiazole	21.9820020258593	68051.5525323301	32.9971583895961	level3	mzCloud	NA	NA	NA	NA	NA	NA	NA	NA	NA	2.12811e+08	2.32835e+08	2.09559e+08	2.1123e+08	2.57608e+08	2.30898e+08	2.41327e+08	2.2425e+08	2.07668e+08	2.1329e+08	2.10778e+08	2.5235e+08	1.91665e+08	2.65677e+08	2.09509e+08	5.3341e+06	2.06673e+08	2.22931e+08	2.15812e+08	2.09001e+08	2.09004e+08	1.88639e+08	1.93985e+08	1.99496e+08	2.28768e+08	2.12746e+08	2.10766e+08	1.98364e+08	2.49382e+08	2.10288e+08
3.282_235.19025	POS	3.282	235.19	C12 H26 O4	Poly THF n3	-0.00013189813134317	-0.563226493170338	1.72527416906714	level3	mzCloud	NA	NA	NA	NA	NA	NA	NA	NA	NA	4.28473e+06	2.57918e+06	2.33162e+06	876880	3.15055e+06	2.3259e+07	4.41763e+06	3.66167e+06	2.72599e+06	7.81718e+06	3.94048e+06	8.5082e+06	697768	4.0498e+06	1.18812e+06	43582.1	1.99207e+06	2.59801e+06	1.85853e+06	2.97756e+06	2.46764e+06	3.26923e+06	960500	2.40329e+06	801749	1.74285e+06	2.62932e+06	2.23689e+06	8.25137e+06	4.92689e+06
3.298_305.03320	NEG	3.298	305.033	C12 H10 N4 O4 S	methyl 4-cyano-3-[2-(1-cyano-2-ethoxy-2-oxoethylidene)hydrazino]thiophene-2-carboxylate	-0.00179564500001561	-5.86731031740202	11.1567391106993	level3	mzCloud	NA	NA	NA	NA	NA	NA	NA	NA	NA	713.99	886.064	708.397	1039.27	820.797	676.086	769.224	842.439	686.983	670.086	352353	771.09	778.899	728.693	703.771	1310	871.835	725.759	737.876	654.881	746.794	656.224	708.903	684.01	1186.6	749.732	688.749	724.561	902.392	703.097
3.314_210.12859	POS	3.314	210.129	C12 H16 F N O	4-Fluoro pentedrone	-17.0267463818803	-81420.3172242614	17.7069844187821	level3	mzCloud	NA	NA	NA	NA	NA	NA	NA	NA	NA	6.36875e+07	6.40952e+07	5.80846e+07	5.72286e+07	5.86442e+07	6.36696e+07	6.08121e+07	5.41838e+07	6.42755e+07	5.55131e+07	6.2114e+07	5.46627e+07	5.6299e+07	6.80826e+07	6.00428e+07	8.17706e+07	6.03936e+07	6.26137e+07	6.16628e+07	5.73147e+07	5.85176e+07	5.97495e+07	5.83794e+07	6.35608e+07	5.91055e+07	6.35481e+07	5.981e+07	5.47752e+07	6.69484e+07	6.19612e+07
3.339_126.09143	POS	3.339	126.091	C7 H13 N O2	NP-021733	-18.0104745917584	-125864.085669929	22.276657833765	level3	mzCloud	NA	NA	NA	NA	NA	NA	NA	NA	NA	1.06411e+07	3.60129e+06	6.91327e+06	5.91594e+06	5.66004e+06	7.70489e+06	1.34e+07	1.07158e+07	5.03193e+06	4.34611e+06	2.60376e+06	8.14308e+06	7.25106e+06	7.51733e+06	3.88551e+06	9.16795e+06	4.73125e+06	6.93008e+06	3.45748e+06	7.10848e+06	7.70174e+06	4.70967e+06	9.00206e+06	4.63088e+06	5.01483e+06	4.72242e+06	1.25591e+07	7.26346e+06	4.9441e+06	9.54181e+06
3.349_367.15009	POS	3.349	367.15	C17 H22 N2 O7	2-{2-[5-(Ethoxycarbonyl)-2-morpholinoanilino]-2-oxoethoxy}acetic acid	0.00011662788114108	0.318531219841739	25.3893642112996	level3	mzCloud	NA	NA	NA	NA	NA	NA	NA	NA	NA	528384	1.28557e+07	1.03815e+07	1.20756e+07	611918	3.77511e+06	1.50705e+07	6.33559e+06	433948	5.71169e+06	2.44434e+06	3.6733e+06	9.26525e+06	5.11085e+06	1.35722e+07	1.97837e+06	1.15117e+06	1.07509e+07	1.0356e+07	3.22785e+06	3.46637e+06	8.03834e+06	4.01729e+06	9.52157e+06	7.44543e+06	7.16217e+06	5.67012e+06	6.75471e+06	1.0582e+07	6.35653e+06
3.372_223.10777	POS	3.372	223.108	C11 H14 N2 O3	1-(2-methoxy-4-nitrophenyl)pyrrolidine	4.69779514560287e-05	0.211516694818172	17.2375374960469	level3	mzCloud	NA	NA	NA	NA	NA	NA	NA	NA	NA	142399	257235	139535	150299	122199	123034	252423	120668	144148	163040	147515	117128	122015	131697	156314	1.6103e+07	137168	251669	190475	150881	1.96764e+06	165430	246054	234012	151468	141948	223362	174673	167532	121955
3.412_197.12858	POS	3.412	197.129	C10 H16 N2 O2	NP-013736	0.00012769308918336	0.651092812586088	15.7194205760911	level3	mzCloud	NA	NA	NA	NA	NA	NA	NA	NA	NA	961323	836601	1.21038e+06	5.3957e+06	8.35773e+06	958080	1.52124e+06	2.13954e+06	927692	1.44075e+06	1.24527e+06	1.13985e+06	672516	379445	2.36197e+06	2.79205e+06	1.72918e+06	909932	556229	4.41313e+06	848129	1.59113e+06	828088	648700	817224	1.21171e+06	762799	2.57894e+06	683575	542481
3.428_195.11304	POS	3.428	195.113	C10 H14 N2 O2	Nikethamide 1-oxide	0.00023126193897837	1.19142376733917	25.3503707019929	level3	mzCloud	NA	NA	NA	NA	NA	NA	NA	NA	NA	3.54577e+06	1.87722e+06	3.74251e+06	5.52263e+06	2.3835e+06	4.14382e+06	5.52584e+06	6.40503e+06	2.18808e+06	1.90906e+06	3.63133e+06	2.71472e+06	5.25478e+06	2.97351e+06	3.79437e+06	8.12271e+06	3.91195e+06	3.84436e+06	4.21742e+06	4.56445e+06	3.17484e+06	6.14495e+06	5.76392e+06	3.14864e+06	3.37642e+06	5.76774e+06	2.65468e+06	4.6405e+06	3.11622e+06	2.97732e+06
3.476_244.15438	POS	3.476	244.154	C12 H18 O4	NP-020401	17.026590494733	75298.7447912161	24.5155046696339	level3	mzCloud	NA	NA	NA	NA	NA	NA	NA	NA	NA	2.15311e+06	981320	4.68048e+06	942118	2.38422e+06	696797	3.18084e+06	2.63589e+06	1.9098e+06	910267	829145	2.1776e+06	2.91515e+06	1.33684e+06	1.64675e+06	1.71587e+06	3.45998e+06	1.69109e+06	1.37363e+06	4.60472e+06	1.36037e+06	3.51711e+06	2.8595e+06	1.01776e+06	1.81958e+06	2.97725e+06	5.46481e+06	3.69503e+06	1.42184e+06	1.30513e+06
3.527_317.14949	POS	3.527	317.149	C17 H22 N2 O5	NP-008474	-18.0106618571454	-53899.4675331452	24.0169637985286	level3	mzCloud	NA	NA	NA	NA	NA	NA	NA	NA	NA	1.33977e+06	330732	233673	556180	1.29307e+06	621673	1.78082e+06	306787	3.5223e+06	1.30032e+06	471243	1.07025e+06	1.97063e+06	556107	1.29474e+06	146350	845909	866380	2.17259e+06	850418	1.68127e+06	3.20056e+06	1.82284e+06	618693	1.35653e+06	549330	1.17022e+06	1.3089e+06	1.86466e+06	963139
3.57_241.11904	NEG	3.57	241.119	C11 H18 N2 O4	NP-016455	-0.0003370633852171	-1.39209531687638	46.9701862013091	level3	mzCloud	NA	NA	NA	NA	NA	NA	NA	NA	NA	373763	114850	403338	842641	395638	264610	216144	1.24809e+06	295447	776824	601158	490293	603247	1.05631e+06	212069	95744.7	89636.4	123875	951245	1.28495e+06	1.36527e+06	430746	973839	108955	400149	108953	137266	79209.4	394283	2.93739e+06
3.598_344.01428	POS	3.598	344.014	C17 H10 Cl N O3 S	1-(1-benzofuran-2-yl)-2-[(5-chloro-1,3-benzoxazol-2-yl)thio]ethan-1-one	1.40965624950695e-05	0.0410970121437584	38.0848263283672	level3	mzCloud	NA	NA	NA	NA	NA	NA	NA	NA	NA	5.36985e+07	5.92495e+07	5.403e+07	4.73137e+07	5.66227e+07	5.55572e+07	5.36945e+07	5.28644e+07	5.58677e+07	5.11314e+07	6.07687e+07	4.61179e+07	4.92416e+07	5.32846e+07	5.65799e+07	5.23505e+06	5.4522e+07	5.3707e+07	5.41229e+07	5.1813e+07	5.21675e+07	5.45042e+07	5.61324e+07	5.82769e+07	6.05627e+07	5.53703e+07	5.62582e+07	5.31634e+07	6.82883e+07	5.25265e+07
3.613_211.05792	POS	3.613	211.058	C8 H12 O5	methyl 3,4,5-trihydroxycyclohex-1-ene-1-carboxylate	21.9821680575123	116883.854400382	5.81268894698235	level3	mzCloud	NA	NA	NA	NA	NA	NA	NA	NA	NA	1.03042e+06	317972	695452	1.58957e+06	927090	1.58563e+06	867670	1.57204e+06	1.16067e+06	1.02745e+06	686728	1.77137e+06	759023	549245	1.37324e+06	3.60621e+06	3.83301e+06	718230	1.1083e+06	2.66566e+06	2.54136e+06	1.41846e+06	745059	390514	1.22441e+06	1.42136e+06	606666	922258	567081	4.19045e+06
3.652_247.14388	POS	3.652	247.144	C14 H18 N2 O2	4-Acetoxy DMT	-0.00022135144143931	-0.899302406193066	25.917224550746	level3	mzCloud	NA	NA	NA	NA	NA	NA	NA	NA	NA	2.00864e+06	836333	3.2157e+06	2.77242e+07	178552	1.89003e+07	4.95422e+06	2.13401e+06	4.38988e+06	2.01625e+06	1.08399e+06	1.52885e+06	1.20309e+06	2.48377e+06	4.30704e+06	563640	3.53895e+06	1.39826e+06	2.85719e+06	5.15386e+06	4.86663e+06	2.65021e+06	257879	516639	2.99399e+06	2.44035e+07	170171	4.30837e+06	8.38695e+06	4.78817e+06
3.869_217.09726	POS	3.869	217.097	C12 H12 N2 O2	6-methoxy-2,3,4,9-tetrahydro-1H-beta-carbolin-1-one	0.0001053314843773	0.487442936090589	25.0696941266791	level3	mzCloud	NA	NA	NA	NA	NA	NA	NA	NA	NA	75253.4	321815	333856	151884	34532.7	238979	242283	97539	37530.7	136849	39690.3	141649	163464	525275	357924	32774.1	108338	459169	230191	33778.1	138934	82657.8	179688	139805	134852	178826	85575.9	143396	209023	199952
3.881_280.15425	POS	3.881	280.154	C15 H23 N O5	(2S,3S,4S)-3,4-dihydroxy-6-methoxy-3-methyl-7-methylidene-2-pentyl-2H,3H,4H,5H,6H,7H-pyrano[2,3-c]pyrrol-5-one	-18.0106495862256	-60609.7512262527	38.7650880046828	level3	mzCloud	NA	NA	NA	NA	NA	NA	NA	NA	NA	49059.9	38433	76718.2	24347.7	1.08329e+06	113000	459899	289451	150204	107108	222444	67435.2	1.12654e+06	20902.6	1.93653e+06	10071.5	3.3192e+06	24055.7	58574.3	183420	76530.4	371754	462867	121759	1.49033e+06	539010	430569	525562	1.29502e+06	90436.3
3.921_318.19111	POS	3.921	318.191	C14 H23 N O5	NP-022010	32.0262148837913	112310.569086935	9.80098208504369	level3	mzCloud	NA	NA	NA	NA	NA	NA	NA	NA	NA	729643	444416	712986	685946	1.8669e+06	635805	406080	1.51484e+06	1.39653e+06	663029	524743	955621	1.0115e+06	980182	494821	236845	1.08997e+06	377881	1.24348e+06	1.62155e+06	1.45897e+06	1.53891e+06	1.80912e+06	947775	1.5344e+06	305491	391733	830074	1.2243e+06	2.79562e+06
3.937_218.01295	POS	3.937	218.013	C8 H13 N O S3	2-Oxopropyl thiomorpholine-4-carbodithioate	8.79870378014402e-05	0.374387554347042	8.14929896589186	level3	mzCloud	NA	NA	NA	NA	NA	NA	NA	NA	NA	347472	61788.1	834235	483497	258713	301326	595155	114894	59126.9	687381	1.16877e+06	558637	377132	234207	272124	828435	120583	394080	354818	354567	252677	140520	630158	212359	102156	1.7384e+06	63574.4	473503	222976	2.45383e+06
3.937_279.99069	POS	3.937	279.991	C9 H5 Cl F3 N3 S	N2-(4-chlorophenyl)-5-(trifluoromethyl)-1,3,4-thiadiazol-2-amine	-0.00106464132807105	-3.81613101739075	16.8262382619397	level3	mzCloud	NA	NA	NA	NA	NA	NA	NA	NA	NA	322356	50736.2	650552	292790	192824	188967	453556	51344.5	66524.9	616809	582857	376045	253812	334582	109638	2.53211e+06	49099	231445	266316	125354	174618	67103.3	389657	195596	58616.7	1.42256e+06	57227.8	284050	140921	1.77078e+06
3.94_298.14349	POS	3.94	298.143	C18 H19 N O3	(4-nitrophenyl)(2,3,4,5,6-pentamethylphenyl)methanone	-0.00027634765626771	-0.930036069058686	23.4458220079387	level3	mzCloud	NA	NA	NA	NA	NA	NA	NA	NA	NA	29674.7	35542.9	32252.8	33947.5	25357.1	29694	29606.3	29007.9	30762.2	29464.2	301631	24667.7	30484.5	27275.9	35906	19498.2	36192.1	32968.1	31661.9	31718.3	32851.8	30689.5	34319.8	33450.9	41051.9	37826.4	35865.1	32664	34854.1	32603.5
3.941_305.15701	POS	3.941	305.157	C17 H16 [2]H3 N O4	Noroxycodone-d3	-0.00050169937946975	-1.64951170975859	10.531221763953	level3	mzCloud	NA	NA	NA	NA	NA	NA	NA	NA	NA	1.1886e+06	5.21771e+06	4.84727e+06	4.63788e+06	4.26978e+06	1.42838e+06	1.12982e+06	1.07679e+06	3.50114e+06	3.78822e+06	4.79549e+06	717830	2.06058e+06	1.18424e+06	5.00501e+06	2.91751e+07	8.6548e+06	5.5633e+06	4.12967e+06	1.35377e+06	1.10533e+06	4.87393e+06	5.41354e+06	3.90234e+06	1.25188e+06	4.63178e+06	6.08847e+06	1.01067e+06	3.67637e+06	1.1031e+06
3.944_328.23309	POS	3.944	328.233	C15 H31 N5 O4	AKK	-18.0117926692341	-52172.1632966069	24.8745174755015	level3	mzCloud	NA	NA	NA	NA	NA	NA	NA	NA	NA	286546	1.21432e+06	985715	1.03319e+06	865534	302351	249541	291842	321480	750934	1.00722e+06	232822	357146	183479	957415	7.4599e+06	2.05947e+06	1.2018e+06	875921	821831	464528	729285	1.04867e+06	702694	319734	948111	1.33713e+06	203825	926137	286746
4.017_295.12875	POS	4.017	295.129	C15 H22 N2 S2	N-[3-(tert-butyl)phenyl]thiomorpholine-4-carbothioamide	-0.00096535526802199	-3.28215442461672	8.53071190824393	level3	mzCloud	NA	NA	NA	NA	NA	NA	NA	NA	NA	6.12726e+06	5.36279e+06	5.50749e+06	5.36532e+06	3.93016e+06	5.22436e+06	4.72634e+06	4.04785e+06	4.22049e+06	4.03216e+06	5.02246e+06	3.51881e+06	6.64755e+06	4.85109e+06	7.24311e+06	5.79684e+06	5.9484e+06	5.04841e+06	4.51567e+06	3.86945e+06	4.12115e+06	7.69506e+06	5.48419e+06	3.81435e+06	6.85085e+06	3.88081e+06	6.13272e+06	5.48437e+06	4.18492e+06	4.21562e+06
4.024_192.10556	POS	4.024	192.106	C16 H26 N6 O5	VQH	-191.098179623554	-499999.858014266	11.8993455752625	level3	mzCloud	NA	NA	NA	NA	NA	NA	NA	NA	NA	1.63729e+06	335834	1.18784e+06	1.17928e+06	979988	582119	959436	2.34691e+06	678939	1.55095e+06	825375	947505	1.16347e+06	1.65006e+06	1.03617e+06	679167	1.05368e+06	1.09561e+06	2.08637e+06	3.6249e+06	1.95024e+06	1.28462e+06	1.2405e+06	368052	1.10906e+06	670230	959234	367707	1.08455e+06	4.55092e+06
4.097_389.17859	POS	4.097	389.179	C19 H21 N3 O5	Isradipine	17.0231916071875	45866.3015140472	17.980168713534	level3	mzCloud	NA	NA	NA	NA	NA	NA	NA	NA	NA	81392.7	68947.3	58386.7	80414.1	32021.8	33322.1	38398.9	35290.5	34690.9	39779.7	42886.2	29003.8	47618.5	30548.9	40560.3	3.43307e+06	81690.1	98003.6	34301.5	34608.2	37228.4	52593.2	69213.7	38556.9	45681.4	70794.8	126405	34833.6	41471.3	39364.3
4.199_319.16497	POS	4.199	319.165	C17 H24 N2 O5	N-{4-[(2R,3R)-3-(Hydroxymethyl)-4-isopropyl-5-oxo-2-morpholinyl]phenyl}-2-methoxyacetamide	-18.0108266231446	-53576.7790838729	26.9733969417913	level3	mzCloud	NA	NA	NA	NA	NA	NA	NA	NA	NA	106343	379350	172178	406575	2.90605e+06	28660.1	497201	546083	145189	291758	612756	154346	121236	449229	637568	14377	1.47857e+06	31615.5	362581	781961	582252	262924	145514	342645	232800	1.49911e+06	171577	1.08057e+06	1.00483e+06	27624.9
4.231_349.18339	POS	4.231	349.183	C14 H30 O8	PEG n7	0.00013299516552933	0.407717916107697	48.5699974909238	level3	mzCloud	NA	NA	NA	NA	NA	NA	NA	NA	NA	1.36446e+06	1.56285e+06	2.03675e+06	1.67604e+06	1.53354e+06	1.53982e+06	925322	824557	1.2767e+06	1.3796e+06	1.5963e+06	1.06727e+06	989887	1.00169e+06	1.30259e+06	2.4525e+07	4.67558e+06	1.84254e+06	1.72371e+06	1.32866e+06	884669	1.44749e+06	1.75417e+06	1.69486e+06	1.09738e+06	1.92901e+06	1.95013e+06	1.12156e+06	1.53204e+06	1.21649e+06
4.232_372.25961	POS	4.232	372.26	C17 H33 N5 O4	KPK	-0.00091798289059852	-2.47265951138084	15.6065442953629	level3	mzCloud	NA	NA	NA	NA	NA	NA	NA	NA	NA	266101	366730	360195	315475	332241	310305	156599	153776	249093	194311	318776	176189	135996	211398	273764	4.86361e+06	1.00823e+06	372132	344431	273389	175414	271351	256147	262378	173143	288462	358681	149737	307738	227542
4.262_615.10376	NEG	4.262	615.104	C26 H28 O15	NP-002737	35.968216555625	61998.8997977167	15.7470179142844	level3	mzCloud	NA	NA	NA	NA	NA	NA	NA	NA	NA	437182	354620	1.12884e+06	595104	484508	1.13236e+06	1.94051e+06	232086	456031	658432	1.0758e+06	384541	1.1168e+06	539336	221872	223030	146427	660341	358496	436083	385629	271200	84621.6	613000	478898	917334	1.24276e+06	236700	164194	603941
4.289_190.08997	POS	4.289	190.09	C8 H15 N O2 S	2-(tert-butyl)-1,3-thiazolane-4-carboxylic acid	0.00033984031250611	1.79731378245704	16.9063413454399	level3	mzCloud	NA	NA	NA	NA	NA	NA	NA	NA	NA	5.13826e+07	4.88594e+07	3.86259e+07	3.94087e+07	5.12811e+07	4.33592e+07	5.24943e+07	5.07306e+07	5.40158e+07	4.27381e+07	5.57822e+07	4.35722e+07	4.84509e+07	4.17562e+07	5.69123e+07	1.0746e+06	4.09273e+07	4.47167e+07	4.62077e+07	4.49172e+07	4.2359e+07	5.24766e+07	6.93567e+07	5.67635e+07	5.49598e+07	4.44175e+07	7.3226e+07	5.09964e+07	7.21934e+07	5.45429e+07
4.381_243.13390	POS	4.381	243.134	C11 H15 N O4	3-isopropoxy-4-morpholinocyclobut-3-ene-1,2-dione	17.0265163612428	75639.7521257019	45.1769977686413	level3	mzCloud	NA	NA	NA	NA	NA	NA	NA	NA	NA	1.70673e+06	505443	1.41271e+06	3.37171e+06	1.5468e+06	929692	767880	4.24617e+06	925698	2.52742e+06	2.26718e+06	1.85127e+06	1.95191e+06	3.75058e+06	732159	980218	528235	508307	3.09854e+06	4.83329e+06	5.72003e+06	1.34002e+06	3.25783e+06	432510	1.34281e+06	314744	515257	170610	1.23547e+06	9.79898e+06
4.452_251.10222	POS	4.452	251.102	C12 H14 N2 O4	5-methyl-3-(3,4,5-trimethoxyphenyl)-1,2,4-oxadiazole	-0.00041482207032572	-1.65865562479948	22.2807189491429	level3	mzCloud	NA	NA	NA	NA	NA	NA	NA	NA	NA	244767	189717	643027	89314.5	199623	132236	236539	208832	323109	279127	242394	319329	501015	393184	278178	509566	703600	433164	187807	188131	181392	701510	494617	356522	557509	213674	560464	3.77685e+06	276247	111379
4.456_377.14580	POS	4.456	377.146	C20 H22 N2 O4	N-{4-[(2R,3R)-3-(Hydroxymethyl)-4-methyl-5-oxo-2-morpholinyl]phenyl}-2-methylbenzamide	21.9805614866677	62064.2881191679	22.2896580429855	level3	mzCloud	NA	NA	NA	NA	NA	NA	NA	NA	NA	106369	205622	61405.9	56449	178249	63097.4	25134.8	92017.4	87078.8	239429	694714	249962	75063.2	1.1894e+06	286773	128945	168942	122766	451232	379200	1.03e+06	131984	130694	322913	336098	1.10948e+06	209904	162297	129961	488879
4.482_393.20982	POS	4.482	393.21	C20 H26 F2 N4 O2	5-Fluoro-3,5-AB-PFUPPYCA	0.00016356832662722	0.417050823696295	21.9253310081094	level3	mzCloud	NA	NA	NA	NA	NA	NA	NA	NA	NA	1.03126e+06	650251	851441	653512	662010	1.08363e+06	495766	464771	584300	613203	832561	677746	450740	569594	561904	1.92567e+07	3.17452e+06	859534	792207	674664	515150	597393	713556	607226	517180	778468	775759	532465	642103	783427
4.571_283.20145	POS	4.571	283.201	C15 H26 N2 O3	ethyl 4-[(cyclohexylcarbonyl)amino]tetrahydro-1(2H)-pyridinecarboxylate	-0.00015897907411499	-0.563367332815774	13.139913581975	level3	mzCloud	NA	NA	NA	NA	NA	NA	NA	NA	NA	7017	10157.8	6713.77	9318.26	8697.1	7159.39	8041.86	10083	6942.11	7517.91	11688.8	7971.36	6090.45	6838.72	8941.55	5979.72	20693.9	8139.46	6766.86	8380.23	8892.32	7090.28	7357.19	7051.8	10851.6	6851.49	8578.73	6646.17	10328	7436.31
4.642_178.08453	POS	4.642	178.085	C10 H11 N O2	2-methyl-2,3,4,5-tetrahydro-1,5-benzoxazepin-4-one	-0.00172146859375744	-9.7214734806356	35.2523751837746	level3	mzCloud	NA	NA	NA	NA	NA	NA	NA	NA	NA	3.52262e+07	3.87148e+07	3.37934e+07	3.59999e+07	3.84488e+07	3.46536e+07	3.71793e+07	4.09585e+07	3.5592e+07	3.47795e+07	4.21136e+07	3.55715e+07	3.21059e+07	3.28794e+07	3.80684e+07	402281	3.75076e+07	3.29968e+07	3.29801e+07	3.27939e+07	3.45784e+07	3.6352e+07	3.66853e+07	3.69417e+07	4.70885e+07	3.60855e+07	3.71684e+07	3.29955e+07	4.83988e+07	3.49738e+07
4.645_207.10240	NEG	4.645	207.102	C12 H16 O3	2,2-Dimethyl-3-hydroxy-3-(p-tolyl)propionic acid	-0.00026591660153485	-1.27776979833832	14.2032386680693	level3	mzCloud	NA	NA	NA	NA	NA	NA	NA	NA	NA	584.28	5169.23	656.577	580.895	881.815	456.981	2327.05	754.359	403.207	18430.9	404.164	521.339	394.154	446.514	1232.84	19161.5	399.299	424.702	422.013	511.273	238709	6558.6	403.419	418.18	1534.9	12397.3	1023.69	1179.12	475.741	730.978
4.646_251.09203	NEG	4.646	251.092	C13 H16 O5	NP-001608	-0.00047109316403748	-1.86867745866839	57.5604814449437	level3	mzCloud	NA	NA	NA	NA	NA	NA	NA	NA	NA	335.216	2913.78	325.973	579.175	503.768	610.014	457.265	31810.7	304.743	11255.1	399.737	446.277	297.923	475.178	405.313	12147.8	2383.93	400.518	353.338	505.227	128598	3174.42	320.083	314.636	783.508	5395.12	398.376	567.379	538.923	394.778
4.659_215.01144	NEG	4.659	215.011	C9 H9 Cl O4	3-chloro-2,6-dimethoxybenzoic acid	-0.00021564820312391	-0.998283792836357	33.402217738439	level3	mzCloud	NA	NA	NA	NA	NA	NA	NA	NA	NA	997.566	293.406	10637.5	365.8	651.926	55151.5	278.98	1217.85	254.944	248.705	258.556	4684.32	3693.3	282.637	274.904	248045	350.851	267.821	7138.4	5197.53	2128.91	262.063	254.799	354.911	13208.2	3115.16	274.452	3850.33	301.515	304.469
4.7_217.01730	NEG	4.7	217.017	C11 H7 Cl N2 O	NP-006226	-0.00011259912682248	-0.516451263199126	47.2427162000493	level3	mzCloud	NA	NA	NA	NA	NA	NA	NA	NA	NA	2.83323e+06	123537	254879	408856	3.51831e+06	155507	439882	453889	71625.2	699600	1.99154e+06	1.65249e+06	922682	342329	1.94406e+06	963059	360044	255205	142239	387293	190785	138729	281831	374773	389857	1.87082e+06	61049.4	2.40649e+06	1.66841e+06	135066
4.716_155.07044	POS	4.716	155.07	C8 H12 O4	NP-020082	-18.0103995731073	-104666.862839905	15.5311714987703	level3	mzCloud	NA	NA	NA	NA	NA	NA	NA	NA	NA	578674	74634.5	488005	707128	425281	225315	138959	517290	608063	291797	1.56511e+06	620466	555372	374245	960321	312136	472453	463179	869780	495978	334766	3.0856e+06	195053	968623	1.06182e+06	348660	584124	450181	1.10117e+06	493747
4.735_284.18566	POS	4.735	284.186	C15 H22 O4	NP-021701	17.0265776435967	63973.1802076847	32.1680174700925	level3	mzCloud	NA	NA	NA	NA	NA	NA	NA	NA	NA	798054	540532	969667	765017	385163	988829	1.65736e+06	2.04337e+06	696008	1.52791e+06	771073	1.00417e+06	1.96288e+06	258981	2.1429e+06	111519	158757	505884	1.15096e+06	644369	976226	1.66875e+06	1.59343e+06	796763	825919	459761	1.2943e+06	755722	428129	990180
4.809_173.08115	POS	4.809	173.081	C8 H12 O4	NP-001130	0.00031396414684081	1.82459262831147	7.23473718744362	level3	mzCloud	NA	NA	NA	NA	NA	NA	NA	NA	NA	2.16434e+06	2.64506e+06	2.66145e+06	2.02735e+06	2.59469e+06	2.84883e+06	2.62835e+06	3.03068e+06	2.17515e+06	2.34177e+06	1.92809e+06	2.43343e+06	2.09778e+06	2.7657e+06	2.40795e+06	346741	2.40512e+06	1.09891e+06	2.60229e+06	2.91892e+06	3.33516e+06	2.85778e+06	2.54192e+06	2.79572e+06	2.37315e+06	2.52872e+06	1.8261e+06	3.6863e+06	3.16103e+06	2.2617e+06
4.809_239.08895	POS	4.809	239.089	C10 H16 O5	(4S,5S,8S,10R)-4,5,8-trihydroxy-10-methyl-3,4,5,8,9,10-hexahydro-2H-oxecin-2-one	4.64306277763171e-05	0.214857364395221	27.9189091745679	level3	mzCloud	NA	NA	NA	NA	NA	NA	NA	NA	NA	1.18555e+07	1.50971e+07	1.40953e+07	1.21923e+07	1.40834e+07	1.50532e+07	1.4624e+07	1.62027e+07	1.21844e+07	1.27643e+07	1.12935e+07	1.32957e+07	1.18761e+07	1.63286e+07	1.37612e+07	3.514e+06	1.42713e+07	6.41392e+06	1.45391e+07	1.57424e+07	1.90224e+07	1.5385e+07	1.33652e+07	1.49338e+07	1.38366e+07	1.36501e+07	1.00049e+07	1.95223e+07	1.63851e+07	1.21985e+07
4.83_225.07648	NEG	4.83	225.076	C11 H14 O5	NP-007866	-0.0003697392187405	-1.63540549927796	59.3119518321991	level3	mzCloud	NA	NA	NA	NA	NA	NA	NA	NA	NA	8721.18	16147.8	193569	14650.7	291778	70377.6	267720	175195	66777.5	98972.5	1.92148e+07	104022	13123.2	10896.3	55105.2	72979.7	163830	21752.9	103880	6861.35	388935	71454.5	121984	140401	144171	96933.1	18442.6	109471	228329	50316.9
4.845_277.11792	POS	4.845	277.118	C17 H18 O2	3-hydroxy-1,5-diphenylpentan-1-one	21.979963551875	86490.7911723316	26.8779884788031	level3	mzCloud	NA	NA	NA	NA	NA	NA	NA	NA	NA	17744.2	6628.22	10534.9	7714.62	6536.4	8527.62	7309.03	15860.4	12850.4	7339.37	6628.63	5499.06	9148.6	7923.57	22686.6	1.18765e+06	16666.8	7783.72	8684.87	6252.84	54900.5	9600.27	9974.84	10354.3	6749.13	10004.5	8294.42	10120.5	20891.6	7455.03
4.894_206.08137	POS	4.894	206.081	C11 H11 N O3	4-oxo-4-(4-toluidino)but-2-enoic acid	0.00019956467775728	0.973135462107664	38.9167232107079	level3	mzCloud	NA	NA	NA	NA	NA	NA	NA	NA	NA	1.05049e+07	8.11007e+06	1.3224e+07	6.53993e+06	7.70673e+06	6.16267e+06	1.25383e+07	1.99288e+07	1.34148e+07	7.5185e+06	1.11463e+07	1.03256e+07	1.24347e+07	8.25585e+06	1.35896e+07	1.19427e+07	1.28693e+07	9.502e+06	1.10608e+07	9.91803e+06	9.96376e+06	1.66462e+07	1.48208e+07	9.10635e+06	9.30655e+06	9.59986e+06	1.55405e+07	1.1917e+07	1.09943e+07	1.05816e+07
4.926_135.04416	POS	4.926	135.044	C8 H10 O4	NP-001422	-18.0104098285854	-105907.51095474	31.2657035612714	level3	mzCloud	NA	NA	NA	NA	NA	NA	NA	NA	NA	288974	403548	656973	489371	472265	612733	525529	407321	213219	588067	452776	426035	8.6834e+06	731746	248990	689608	263311	698597	354827	300666	663024	237813	1.27357e+06	199347	310530	641511	411335	387219	1.43829e+06	748192
4.942_304.21189	POS	4.942	304.212	C15 H26 O5	NP-011878	17.0265905811131	59496.4992636973	25.8989327911831	level3	mzCloud	NA	NA	NA	NA	NA	NA	NA	NA	NA	317475	521904	1.56157e+06	746613	2.05609e+06	1.87317e+06	1.92093e+06	2.96196e+06	1.13076e+06	1.63189e+06	1.38935e+06	679219	2.23085e+06	906888	1.86264e+06	108129	6.58065e+06	18805.6	1.40855e+06	4.13846e+06	5.27537e+06	8.47411e+06	3.81494e+06	1.11862e+06	3.8912e+06	2.20086e+06	2.84147e+06	1.12725e+06	2.21293e+06	1.19447e+06
4.986_219.06293	POS	4.986	219.063	C10 H12 O4	3-(4-hydroxy-3-methoxyphenyl)propanoic acid	21.9820923038069	112111.45675544	46.3340935139468	level3	mzCloud	NA	NA	NA	NA	NA	NA	NA	NA	NA	4222.91	3739.21	33641	15804.5	3138.75	21627.5	13590.7	367696	386728	533567	2.41864e+06	85967.2	1.32745e+06	7311.71	396249	20504.3	9079.4	7589.96	13244.6	13078.2	105597	14736.1	8487.3	3670.98	18539.5	11423.6	16895	18670.2	6733.9	16245.8
4.992_466.09491	NEG	4.992	466.095	C24 H22 Cl N3 O3 S	[3-(2-chlorophenyl)-5-methyl-4-isoxazolyl]{2-[(3-methoxyphenyl)imino]-4,4-dimethyl-5-methylene-1,3-thiazolan-3-yl}methanone	-0.00485356203137144	-10.3906848263861	33.2628370382193	level3	mzCloud	NA	NA	NA	NA	NA	NA	NA	NA	NA	573.563	558.405	476.658	304811	469.743	504.18	473.356	466.157	478.005	445.136	494.429	459.364	446.988	505.141	478.007	547.793	464.254	502.906	479.859	461.553	485.079	471.695	459.137	458.335	481.84	476.609	464.526	464.76	549.01	459.267
5.077_194.08131	POS	5.077	194.081	C10 H11 N O3	N-(4H-1,3-benzodioxin-6-yl)acetamide	0.00012002100586983	0.62163249481388	22.3292828136362	level3	mzCloud	NA	NA	NA	NA	NA	NA	NA	NA	NA	1.20096e+06	571263	933854	516253	450598	1.57871e+06	541732	739925	901103	734093	846992	808170	1.25119e+06	672574	661344	1.72468e+06	675154	828152	738900	651657	503179	1.15409e+06	1.05295e+06	633303	1.43739e+06	604128	1.81319e+06	2.06465e+06	697128	853530
5.158_217.10717	POS	5.158	217.107	C11 H12 N4 O	3-methyl-4-[2-(2-methylphenyl)hydrazono]-4,5-dihydro-1H-pyrazol-5-one	-0.00122209224434755	-5.65518723582017	23.1015390265057	level3	mzCloud	NA	NA	NA	NA	NA	NA	NA	NA	NA	2.53144e+06	1.60109e+06	1.80661e+06	1.6835e+06	1.53966e+06	1.25949e+06	2.03952e+06	905382	1.28027e+06	1.39574e+06	926815	2.15868e+06	1.28043e+06	2.33533e+06	588060	948532	1.05541e+06	1.8444e+06	1.66169e+06	1.35575e+06	1.32886e+06	887785	1.3859e+06	1.78303e+06	887671	1.33626e+06	820597	2.00826e+06	1.39073e+06	1.95759e+06
5.196_245.04844	NEG	5.196	245.048	C13 H11 Cl N2 O	(2-amino-5-chlorophenyl)(phenyl)methanone oxime	-0.00027615561123184	-1.12232833886619	43.2604614566004	level3	mzCloud	NA	NA	NA	NA	NA	NA	NA	NA	NA	2.26224e+06	1.2286e+06	2.92463e+06	3.26419e+06	436724	3.08739e+06	146121	8.42341e+06	6.5693e+06	1.70835e+06	7.94659e+06	6.97043e+06	3.18897e+06	5.97212e+06	2.49996e+06	3.03068e+07	1.40068e+07	1.51093e+06	6.76497e+06	1.8085e+07	4.17485e+06	8.06022e+06	140863	6.0825e+06	724971	1.76118e+06	16450.9	6.44478e+06	1.57397e+07	3.26551e+06
5.307_183.10162	POS	5.307	183.102	C8 H10 N2 O S	N-[3-(methylthio)phenyl]urea	0.0429615642172507	235.985925334383	8.64248421639094	level3	mzCloud	NA	NA	NA	NA	NA	NA	NA	NA	NA	30021.4	7360.01	8110.32	13907.2	22996.9	137509	34425.8	28229.1	14280.1	86664.3	13726.7	25921.6	21898.9	23642.8	13116.9	1.08891e+06	35767.3	13407.6	8898.39	7865.38	1.76302e+06	23724.4	424760	22303.1	10972.6	19292.2	10623.9	13340.5	91141.1	39025.4
5.344_286.01349	POS	5.344	286.013	C11 H9 Cl2 N3 O2	N'-(2,5-dichlorophenyl)-5-methyl-3-isoxazolecarbohydrazide	-0.00097079465285787	-3.40621119260315	12.5474612640089	level3	mzCloud	NA	NA	NA	NA	NA	NA	NA	NA	NA	2.60631e+06	365581	1.46876e+06	2.50325e+06	544028	1.18009e+06	39674.4	2.04004e+06	3.35489e+06	995090	3.56606e+06	3.29459e+06	1.32218e+06	1.2636e+06	5.76514e+06	4.00081e+06	1.13364e+06	2.06293e+06	3.43499e+06	1.25493e+06	365450	8.59723e+06	67512.5	3.07235e+06	4.26574e+06	811670	17441	1.80611e+06	8.03808e+06	967614
5.405_286.20125	POS	5.405	286.201	C15 H24 O4	NP-018817	17.0265104732563	63492.0826304928	19.2203937402462	level3	mzCloud	NA	NA	NA	NA	NA	NA	NA	NA	NA	6.10209e+07	2.86858e+07	8.79159e+07	4.31285e+07	3.75928e+07	5.20514e+07	9.3455e+07	1.47788e+08	4.46963e+07	7.03453e+07	4.99549e+07	4.90462e+07	1.07591e+08	3.76288e+07	9.54857e+07	9.14712e+06	1.86428e+07	3.70273e+07	6.36845e+07	4.91913e+07	4.51448e+07	9.84329e+07	6.24754e+07	4.3917e+07	7.09889e+07	3.20242e+07	7.02668e+07	5.63001e+07	4.13896e+07	7.59031e+07
5.423_181.08606	POS	5.423	181.086	C10 H14 O4	5,8-dihydroxy-10-methyl-5,8,9,10-tetrahydro-2H-oxecin-2-one	-18.0104212974329	-90920.7594129905	23.64510848899	level3	mzCloud	NA	NA	NA	NA	NA	NA	NA	NA	NA	372994	1.08636e+06	506764	1.68329e+06	2.1218e+06	976289	47295.8	694587	798112	329694	493052	955780	1.25665e+06	738360	1.06954e+06	582092	530184	674154	876385	2.76141e+06	2.12303e+06	899575	2.4445e+06	371146	326855	1.06566e+06	1.13999e+06	338764	598131	3.78409e+06
5.506_279.08388	POS	5.506	279.084	C14 H14 O6	3-(5,7-dimethoxy-4-oxo-4H-chromen-2-yl)propanoic acid	-0.00243312354285763	-8.74975532201976	15.1508606956185	level3	mzCloud	NA	NA	NA	NA	NA	NA	NA	NA	NA	4.19657e+06	2.17099e+06	1.91492e+07	2.20373e+06	1.83729e+07	6.58265e+06	2.91804e+07	2.75616e+07	3.71625e+06	6.02442e+06	1.73791e+07	1.4825e+07	6.35526e+06	2.74474e+06	1.09175e+07	1.26506e+07	1.11586e+07	3.84395e+06	1.22889e+07	6.4245e+06	1.45647e+07	6.58742e+06	1.90069e+07	7.24582e+06	1.8642e+07	1.88336e+07	9.88371e+06	4.81281e+06	5.87877e+06	1.62975e+06
5.563_151.07547	POS	5.563	151.075	C9 H12 O3	1-(4-hydroxyphenyl)propane-1,2-diol	-18.0104473510828	-107154.88241289	4.6972276701603	level3	mzCloud	NA	NA	NA	NA	NA	NA	NA	NA	NA	716511	124021	415375	277336	137900	1.81149e+06	593897	1.25433e+06	1.15606e+06	2.33599e+06	5.25681e+06	576115	3.6046e+06	935781	1.70953e+06	4.36e+06	312208	315607	349046	376703	504691	505541	1.52752e+06	1.27322e+06	647136	493649	1.29585e+06	715192	856882	2.06959e+06
5.59_359.18207	POS	5.59	359.182	C21 H26 O5	15,16-dimethoxytricyclo[12.3.1.1Â?,â¶]nonadeca-1(18),2,4,6(19),14,16-hexaene-3,9,17-triol	-0.003232538906218	-9.0249504201952	23.8829417747531	level3	mzCloud	NA	NA	NA	NA	NA	NA	NA	NA	NA	2376.7	3263.35	2196.39	3518.18	2410.4	2248.84	2109.68	2444.73	2398.77	1941.71	4141.73	1967.2	2177.08	2276.37	2672.19	1.51649e+06	6970.14	2579.99	2271.68	2511.81	2895.65	2458.02	2340.21	2488.5	3657.32	2293.85	2648.92	2194.72	2709.04	2114.19
5.593_319.12891	POS	5.593	319.129	C19 H20 O3	(4E)-1,7-Bis(4-hydroxyphenyl)-4-hepten-3-one	21.9803841744751	74222.6373060893	18.6436842780835	level3	mzCloud	NA	NA	NA	NA	NA	NA	NA	NA	NA	326774	404046	205979	532610	645042	605867	547288	134389	734552	1.0262e+06	314061	530967	1.26584e+06	301497	363960	193171	450662	493919	1.56261e+06	534392	705789	1.64558e+06	1.0442e+06	454217	818528	497931	1.1768e+06	677262	660516	633333
5.619_785.41376	POS	5.619	785.414	C36 H64 O18	NP-018249	-21.9847194685558	-28027.103270387	9.24334529708337	level3	mzCloud	NA	NA	NA	NA	NA	NA	NA	NA	NA	1940.54	2190.07	1898.57	2146.87	2214.96	1992.72	2019.57	2291.25	1976.78	1908.7	2427.42	1936.95	1956.84	1983.05	2188.81	1.42013e+06	2164.73	2092.48	2033.7	1943.88	2002.71	1997.03	2074.07	1993.02	2280.54	1980.84	2150.11	1945.9	2530.3	1862.81
5.698_283.00267	POS	5.698	283.003	C8 H6 Cl F3 N4 S	2-{[3-chloro-5-(trifluoromethyl)-2-pyridyl]methylidene}hydrazine-1-carbothioamide	1.87860507026016e-05	0.0666182926728397	33.6528915179193	level3	mzCloud	NA	NA	NA	NA	NA	NA	NA	NA	NA	1.74787e+06	1.63171e+06	1.5923e+06	1.97074e+06	1.40612e+06	1.54044e+06	1.11593e+06	1.48493e+06	1.94052e+06	1.33748e+06	2.10555e+06	1.3583e+06	1.71381e+06	1.60437e+06	1.4056e+06	2.64392e+06	2.00146e+06	1.56964e+06	2.22925e+06	2.80204e+06	1.51815e+06	1.79365e+06	1.75783e+06	1.71539e+06	2.30985e+06	2.08985e+06	1.49784e+06	2.57485e+06	1.37836e+06	1.27816e+06
5.789_331.12951	NEG	5.789	331.13	C15 H19 F3 N2 O3	ethyl 2-(acetylamino)-3,3,3-trifluoro-2-(phenethylamino)propanoate	0.00200929694307206	6.04964334479659	29.1459494637421	level3	mzCloud	NA	NA	NA	NA	NA	NA	NA	NA	NA	185636	113348	69921.7	512772	416048	300602	342213	57498.2	256564	1.04285e+06	170607	351670	266354	114827	50429.2	7892.42	223958	313536	1.29241e+06	114345	292421	773032	677315	391320	413993	292909	889868	518817	324790	471408
5.868_290.01110	POS	5.868	290.011	C11 H10 Cl N3 O S	2-[1-(5-chlorobenzo[b]furan-2-yl)ethylidene]hydrazine-1-carbothioamide	21.9805157075408	82316.8422369034	21.7721077252172	level3	mzCloud	NA	NA	NA	NA	NA	NA	NA	NA	NA	110342	10145.6	80252.3	83974.7	9037.8	2.39399e+06	30538.3	13205.4	111128	169631	49464.7	63774.6	120583	83292.6	76060.2	423294	43399.1	147754	154221	41526.9	9134.99	60194.3	55097.8	19583.7	10277.4	79236.6	130147	137316	29120.3	216269
5.87_417.11236	POS	5.87	417.112	C19 H22 O9	7-hydroxy-5-methyl-2-(2-oxopropyl)-8-[3,4,5-trihydroxy-6-(hydroxymethyl)oxan-2-yl]-4H-chromen-4-one	21.9787012520641	55765.6179654529	12.1035900222626	level3	mzCloud	NA	NA	NA	NA	NA	NA	NA	NA	NA	3057.9	2814.37	3037.25	3027.93	2441.33	2.18923e+06	2562.92	2921.71	4192.76	7928.08	3072.7	2753.47	4427.32	2766.15	3286.38	43026.8	3063.2	5469.17	6075.59	2645.91	2533.21	2921.93	2837.85	2658.44	2694.64	3265.28	3419.75	4856.91	3091.46	10722.5
5.87_432.07655	POS	5.87	432.077	C18 H17 Cl F3 N3 O2 S	N1-{4-[3-chloro-5-(trifluoromethyl)-2-pyridyl]-1lambda~4~,4-thiazinan-1-yliden}-2-methoxybenzamide	0.00106258169063267	2.46499664484077	24.2551160205148	level3	mzCloud	NA	NA	NA	NA	NA	NA	NA	NA	NA	2954.85	2316.2	2898.98	2344.94	2250.27	1.95935e+06	2436.83	2648.59	4079.37	6276.48	2455.76	2476.99	4158.93	2661.59	2914.73	39151.3	2484.99	7033.65	7842.71	2294.08	2113.87	2825.84	2697.44	2567.65	2007.59	3127.57	3128.74	6725.85	2880.66	13936.6
5.872_220.09677	POS	5.872	220.097	C12 H15 N O4	2-acetamido-3-(4-methoxyphenyl)propanoic acid	-18.0106112112924	-75962.0540648878	18.0382482863108	level3	mzCloud	NA	NA	NA	NA	NA	NA	NA	NA	NA	148867	14281.7	105914	107818	10536.8	5.0863e+06	48169.8	14835.9	135008	183223	73102.8	87368.7	162261	89938.2	118045	346761	59326.8	204219	198404	61707.7	9415.05	80905.3	72394.3	34679	23292.7	80625.5	149582	160254	52321.6	251124
5.873_274.03868	POS	5.873	274.039	C11 H13 N3 O S	5-(isopropylthio)-4-phenyl-4H-1,2,4-triazol-3-ol	37.9534722167999	161450.595479115	24.8711685021654	level3	mzCloud	NA	NA	NA	NA	NA	NA	NA	NA	NA	194200	13241.6	150048	152621	6386.79	4.62442e+06	56633.9	32534.1	217478	287119	98869.6	146766	240364	123439	155612	611007	83567.5	266912	257948	75275.9	6274.27	123398	108992	40699.7	24624.6	118971	218593	252929	86199.6	374388
5.893_271.16522	POS	5.893	271.165	C13 H19 N O4	N-[1-(4-methoxy-2-oxo-2H-pyran-6-yl)-2-methylbutyl]acetamide	17.0265363980262	67263.6261717632	26.8086116092017	level3	mzCloud	NA	NA	NA	NA	NA	NA	NA	NA	NA	2.65655e+06	1.27719e+06	3.33636e+06	2.50094e+06	1.68999e+06	3.54317e+06	6.45738e+06	3.6122e+06	1.94359e+06	2.99796e+06	1.86908e+06	3.9938e+06	3.36677e+06	1.74384e+06	2.95768e+06	1.95267e+06	1.14144e+06	1.52218e+06	2.41216e+06	2.29299e+06	2.01932e+06	2.94853e+06	2.17793e+06	1.7845e+06	1.94121e+06	1.95557e+06	3.30362e+06	2.08321e+06	1.714e+06	4.58831e+06
5.902_308.16452	POS	5.902	308.165	C20 H21 N O2	3-benzyl-1-butyl-4-hydroxy-1,2-dihydroquinolin-2-one	1.48036718883304e-05	0.0481957463437193	23.1983465573401	level3	mzCloud	NA	NA	NA	NA	NA	NA	NA	NA	NA	3922.72	3834.67	3842.32	3735.17	3321.39	25428.4	3489.37	3747.56	3919.99	3775.99	3919.64	3450.77	3967.06	3561.09	3882.12	10481.6	3654.34	4484.68	4233.39	3536.7	3716.4	3875.41	3757.05	3697.41	3629.65	3856.18	3914.01	3777.22	4130.75	4139.46
5.925_329.06142	NEG	5.925	329.061	C16 H14 N2 O4 S	1-(1-benzofuran-2-yl)-2-{[4-hydroxy-6-(methoxymethyl)-2-pyrimidinyl]sulfanyl}-1-ethanone	0.00126734391864147	3.83965157714534	23.5829717411666	level3	mzCloud	NA	NA	NA	NA	NA	NA	NA	NA	NA	418928	50189.9	2.21394e+06	384441	2.50774e+06	1.20896e+06	3.06683e+06	2.95329e+06	421274	423443	3.2348e+06	1.32759e+06	1.4361e+06	295356	1.13422e+06	1.76498e+06	1.47507e+06	321348	823556	1.01035e+06	351534	1.02507e+06	2.06629e+06	1.27506e+06	1.49807e+06	1.92929e+06	881068	842103	526421	184951
6_310.20142	POS	6	310.201	C17 H24 O4	(2E)-3-[(1R,4S,7R,7aR)-1-(acetyloxy)-3,7-dimethyl-2,4,5,6,7,7a-hexahydro-1H-inden-4-yl]-2-methylprop-2-enoic acid	17.0266821435524	58277.1339246208	39.4851797567244	level3	mzCloud	NA	NA	NA	NA	NA	NA	NA	NA	NA	1.31584e+07	6.84695e+06	1.88525e+07	1.14874e+07	8.12183e+06	1.16312e+07	1.897e+07	2.33422e+07	7.74056e+06	1.50918e+07	9.94056e+06	1.44211e+07	1.64431e+07	7.4457e+06	1.93225e+07	4.85607e+06	3.73603e+06	8.57414e+06	1.09811e+07	7.55358e+06	4.83072e+06	1.07269e+07	5.90799e+06	8.01493e+06	1.32563e+07	8.65121e+06	1.1328e+07	1.35396e+07	8.34887e+06	1.29777e+07
6.044_333.14457	POS	6.044	333.145	C20 H22 O3	2-hydroxy-3,6-diphenylcyclohexyl acetate	21.9803896935008	70868.6154849785	27.3938542054482	level3	mzCloud	NA	NA	NA	NA	NA	NA	NA	NA	NA	2.13027e+06	1.62266e+06	795795	4.22946e+06	5.0632e+06	2.33377e+06	3.51583e+06	654565	3.40722e+06	1.14243e+07	1.5273e+06	3.95126e+06	9.47825e+06	1.47686e+06	1.24506e+06	713624	2.04929e+06	5.10279e+06	1.63695e+07	2.70041e+06	4.13794e+06	7.89569e+06	7.11214e+06	3.4028e+06	2.84636e+06	2.40092e+06	8.2802e+06	3.67827e+06	3.71923e+06	5.59757e+06
6.1_212.06834	POS	6.1	212.068	C11 H11 N O2	NP-008000	21.9820889562109	116258.767246953	43.8093870946762	level3	mzCloud	NA	NA	NA	NA	NA	NA	NA	NA	NA	413979	1.1794e+06	234202	2.64634e+06	998313	1.01876e+07	371120	602961	664000	118331	3.25522e+06	691281	322787	89072.4	1.20899e+06	536774	340493	1.37022e+06	421369	979894	762418	379026	1.13098e+06	339356	1.47552e+06	138123	1.70897e+06	392956	402452	158871
6.12_464.21817	POS	6.12	464.218	C26 H29 N3 O5	3-hydroxy-9,9,16,16-tetramethyl-24,26-dioxo-8-oxa-14,23,25-triazaheptacyclo[17.5.2.0Âa,Âaâ·.0Âl,Âaâµ.0â´,ÂaÂl.0â·,ÂaÂ?.0Âaâa,Â?Âl]hexacosa-4,6,10,12,14-pentaen-14-ium-14-olate	0.00017417636104255	0.376019710242064	22.9229219713983	level3	mzCloud	NA	NA	NA	NA	NA	NA	NA	NA	NA	846520	801065	594709	1.57982e+06	1.18762e+06	1.28745e+06	991590	463760	1.26359e+06	1.94711e+06	1.07488e+06	1.05061e+06	2.55052e+06	761362	1.15305e+06	311540	1.9377e+06	1.83561e+06	2.80944e+06	1.61821e+06	1.0454e+06	3.44176e+06	2.71633e+06	1.16854e+06	1.78069e+06	964419	1.58193e+06	1.17235e+06	1.23887e+06	1.13263e+06
6.135_223.09706	POS	6.135	223.097	C12 H14 O4	4-(2,3-dihydro-1,4-benzodioxin-6-yl)butanoic acid	0.00057570722651689	2.59223412778916	43.7193539623639	level3	mzCloud	NA	NA	NA	NA	NA	NA	NA	NA	NA	195223	198590	200024	219438	243653	266987	228513	196284	194180	203696	211337	175020	223562	259816	193215	550031	267872	193507	231344	220867	1.07794e+07	256700	281861	621485	209053	207703	212246	193209	3.36054e+06	206320
6.142_445.16048	POS	6.142	445.16	C25 H26 O6	2-(2,4-dihydroxyphenyl)-5,7-dihydroxy-3,8-bis(3-methylbut-2-en-1-yl)-4H-chromen-4-one	21.980260215819	52064.5882707776	27.6521682810738	level3	mzCloud	NA	NA	NA	NA	NA	NA	NA	NA	NA	3058.3	2888.73	3276.78	2797.2	2621.95	3447.09	3140.53	2688.75	3433.09	2815.64	2.35935e+06	2411.48	3045.81	3067.12	3036.21	9294.02	2986.01	2853.56	3193.75	2728.1	2841.7	3403.09	3521.71	3455.71	3194.93	3532.62	2989.01	3258.15	3181.81	2818.74
6.193_312.21702	POS	6.193	312.217	C17 H26 O4	(+/-)-Gingerol	17.0266354072444	57877.678479584	2.7900090327202	level3	mzCloud	NA	NA	NA	NA	NA	NA	NA	NA	NA	2.14277e+06	1.04543e+06	5.55995e+06	2.20328e+06	3.4469e+06	4.74833e+06	4.24017e+06	4.22729e+06	1.23574e+06	2.66783e+06	2.39937e+06	1.81475e+06	4.30655e+06	4.36133e+06	1.42043e+06	480710	2.73018e+06	1.01017e+06	3.3767e+06	3.43043e+06	4.68578e+06	6.17588e+06	4.86392e+06	2.07667e+06	3.8902e+06	2.47996e+06	2.61774e+06	1.27642e+06	1.34753e+06	3.26732e+06
6.217_235.09595	POS	6.217	235.096	C13 H16 O5	NP-020364	-18.011102844375	-71444.343625338	37.1719860127097	level3	mzCloud	NA	NA	NA	NA	NA	NA	NA	NA	NA	16368.5	18224.8	17688.1	16182.1	16877.7	17524.8	17557.1	17521.9	16776.7	15928.6	18404.7	15759.4	15261.7	17416	17912.9	1.43554e+06	18118.4	16967.1	17765.7	16461.5	1.54997e+07	16083.5	16331.3	17163.5	18043	16987.1	17382.8	16205.6	20411.7	15803.6
6.248_178.09103	POS	6.248	178.091	C14 H22 N6 O5	AQH	-177.081410354453	-499996.686643256	42.7528328799741	level3	mzCloud	NA	NA	NA	NA	NA	NA	NA	NA	NA	3.11062e+07	2.89212e+07	3.16076e+07	2.38939e+07	3.16598e+07	2.92356e+07	3.08855e+07	3.44843e+07	3.47982e+07	2.59674e+07	4.03243e+07	2.66144e+07	3.03397e+07	2.36176e+07	3.65277e+07	1.59648e+06	3.86704e+07	2.55371e+07	2.76918e+07	2.67522e+07	2.87769e+07	3.90262e+07	3.99315e+07	3.67088e+07	4.88006e+07	3.46501e+07	3.47435e+07	3.20887e+07	4.6682e+07	3.0761e+07
6.276_309.07639	NEG	6.276	309.076	C18 H14 O5	3-(2,3-dihydro-1,4-benzodioxin-6-yl)-7-hydroxy-2-methyl-4H-chromen-4-one	-0.0004612919531155	-1.48763486510626	43.5439237153605	level3	mzCloud	NA	NA	NA	NA	NA	NA	NA	NA	NA	460.846	587.429	429.785	495.366	467.777	483.542	515.204	451.858	446.889	452.18	567.849	444.483	405.566	494.726	517.87	434.622	512.562	531.352	446.551	516.355	560.587	414.747	418.546	432.933	457.617	432.814	562.97	429.42	506.952	442.148
6.282_354.12708	POS	6.282	354.127	C19 H19 N3 O2 S	N1-(4-Isopropylphenyl)-2-{[4-(2-furyl)pyrimidin-2-yl]thio}acetamide	1.09531254111062e-06	0.00310181572644244	22.1497401645568	level3	mzCloud	NA	NA	NA	NA	NA	NA	NA	NA	NA	1980.81	2262.76	2093.26	1.30297e+06	1951.54	2087.05	1909.69	1844.07	1968.49	1875.5	2166.66	1704.7	1920.39	1926.76	2242.1	6412.16	2238.47	2234.35	2249.69	1960.53	1973.29	1958.18	2114.53	2058.01	2084.29	2214.85	2234.66	2025.52	2216.03	1753.44
6.303_288.21790	POS	6.303	288.218	C15 H26 O4	3a-hydroxy-3-(hydroxymethyl)-1,1,3,5-tetramethyl-octahydro-1H-indene-4-carboxylic acid	17.0275096978125	63022.1102625204	36.6232735284949	level3	mzCloud	NA	NA	NA	NA	NA	NA	NA	NA	NA	951546	348443	704613	1.82544e+06	2.81936e+06	1.32914e+06	1.84149e+06	778135	727638	1.16729e+06	1.30922e+06	436202	2.03915e+06	3.75844e+06	507970	293720	3.26849e+06	460030	1.68089e+06	1.03112e+06	3.83689e+06	2.4835e+06	3.80831e+06	420112	1.25649e+06	802894	1.09397e+06	191323	611062	1.68125e+06
6.315_314.10294	NEG	6.315	314.103	C17 H17 N O5	5-[(2-hydroxybenzylidene)amino]-2-(2-methoxyethoxy)benzoic acid	-0.00046008898436866	-1.46008696152323	17.3036275593669	level3	mzCloud	NA	NA	NA	NA	NA	NA	NA	NA	NA	51524.6	16589.1	269443	31563	12168.7	9189.3	68363.9	253986	225189	2.22275e+06	13791	200992	16220.3	226994	5102.48	245351	281264	12548.3	172828	117797	60433.7	63590.3	4657.87	157318	197776	211420	72307.3	263385	210183	6408.2
6.319_437.05414	NEG	6.319	437.054	C18 H10 F8 N2 O2	O1-(2,6-difluorobenzoyl)-3-[3,5-di(trifluoromethyl)phenyl]prop-2-enehydroximamide	-3.55735508605903e-05	-0.0812067590262722	42.6958343154137	level3	mzCloud	NA	NA	NA	NA	NA	NA	NA	NA	NA	5.17482e+06	3.6803e+06	8.2802e+06	6.40603e+06	1.17529e+06	2.51304e+07	3.02043e+07	8.08464e+06	2.38663e+06	4.98637e+06	3.30593e+06	4.49252e+06	1.09663e+07	1.9003e+06	4.43925e+06	995680	3.98474e+06	1.61813e+07	3.80462e+06	5.74732e+06	3.3572e+06	1.08922e+06	201297	6.22409e+06	6.24725e+06	7.40402e+06	5.07807e+07	2.91847e+06	1.88926e+06	5.72928e+06
6.33_183.09943	POS	6.33	183.099	C8 H16 O3	NP-018661	21.9822045754516	137294.436484277	43.5210781881408	level3	mzCloud	NA	NA	NA	NA	NA	NA	NA	NA	NA	5.90012e+06	1.74616e+06	2.35295e+06	2.85548e+06	2.11231e+06	1.82898e+06	3.66867e+06	2.22574e+06	2.16355e+06	2.72843e+06	2.0584e+06	2.19623e+06	3.14633e+06	3.28399e+06	1.32859e+06	2.08841e+06	2.30152e+06	2.39802e+06	2.21745e+06	3.61477e+06	4.27028e+06	4.85835e+06	2.43907e+06	2.34421e+06	2.63722e+06	2.14622e+06	3.89157e+06	1.28629e+06	1.42685e+06	3.93897e+06
6.371_262.06326	POS	6.371	262.063	C14 H12 Cl N O2	2-(3-chloro-2-methylanilino)benzoic acid	0.00033004945316861	1.26428769212301	33.6528084523242	level3	mzCloud	NA	NA	NA	NA	NA	NA	NA	NA	NA	4117.81	3808.43	3619.23	3637.75	10963.7	4077.75	4443.56	4377.93	3849.71	4152.37	60491.4	530402	3481.54	4134.16	3423.19	13042.8	3735.97	3615.63	3447.32	3246.07	3346.99	3917.6	3691.32	30708.2	3931.66	6701.57	3531.65	3271.01	244442	4159.68
6.373_361.20122	POS	6.373	361.201	C21 H30 O6	NP-003078	-18.0102945242439	-47620.5517835408	22.7424512497156	level3	mzCloud	NA	NA	NA	NA	NA	NA	NA	NA	NA	2.39571e+06	3.66551e+06	2.36025e+06	2.93096e+06	3.12814e+06	2.30514e+06	1.15016e+06	601087	2.03865e+06	2.487e+06	2.81434e+06	2.64548e+06	1.98172e+06	2.0355e+06	2.76914e+06	3.12501e+06	2.42966e+06	3.45178e+06	3.14499e+06	3.87205e+06	2.98492e+06	3.04227e+06	2.78403e+06	3.79664e+06	1.88062e+06	2.69572e+06	2.28717e+06	3.2336e+06	2.86035e+06	3.61081e+06
6.435_337.14172	NEG	6.435	337.142	C16 H22 N4 O2	NP-001134	35.9747244028126	119052.901840923	53.2085372422641	level3	mzCloud	NA	NA	NA	NA	NA	NA	NA	NA	NA	553027	528025	1.23805e+06	854613	800287	1.23674e+06	870110	750772	532493	747769	770178	1.27338e+06	915052	915183	951682	577821	1.80579e+06	856053	658655	1.20501e+06	517335	890707	1.18904e+06	962070	820670	1.25159e+06	677323	1.36985e+06	698722	534310
6.454_231.09353	POS	6.454	231.094	C13 H11 F N2 O	2-(cyclopropylcarbonyl)-3-(4-fluoroanilino)acrylonitrile	0.00070734966834606	3.07428995699652	16.9742734820873	level3	mzCloud	NA	NA	NA	NA	NA	NA	NA	NA	NA	4.37315e+08	5.33977e+08	4.81356e+08	4.22236e+08	1.57205e+08	4.39521e+08	3.41125e+08	2.04701e+08	3.94666e+08	2.68886e+08	4.80664e+08	1.97716e+08	3.48225e+08	4.22394e+08	3.37562e+08	4.83584e+08	5.05946e+08	4.49502e+08	5.00331e+08	4.49833e+08	4.71759e+08	3.82742e+08	4.69718e+08	4.36273e+08	5.04356e+08	4.74439e+08	3.95701e+08	4.3241e+08	3.09851e+08	3.83676e+08
6.455_231.09477	POS	6.455	231.095	C13 H14 N2 S	2-[2-(2-propynylsulfanyl)phenyl]-1,4,5,6-tetrahydropyrimidine hydrobromide	-0.00027341113280954	-1.18829059821493	26.1858905653276	level3	mzCloud	NA	NA	NA	NA	NA	NA	NA	NA	NA	1.16643e+06	1.37966e+06	6.01062e+07	3.20982e+06	8.35299e+06	3.71932e+07	1.54039e+07	2.59391e+07	4.54866e+06	3.39765e+07	4.94588e+07	6.23144e+06	2.72136e+07	2.6988e+07	2.51776e+07	1.13646e+06	6.19577e+07	334565	6.31869e+07	5.67368e+07	5.96305e+07	1.029e+07	5.77975e+07	6.78775e+06	556470	3.47852e+07	1.04507e+07	3.49388e+07	402567	930422
6.479_373.03832	NEG	6.479	373.038	C16 H14 Cl F3 N2 O S	N1-[2-({[3-Chloro-5-(trifluoromethyl)-2-pyridyl]methyl}thio)ethyl]benzamide	-0.00114617983916787	-3.06426897537183	56.9533070853873	level3	mzCloud	NA	NA	NA	NA	NA	NA	NA	NA	NA	9.27923	10.1263	9.14334	9.33013	9.6509	9.60364	9.41942	9.13655	9.27861	8.59949	9.47538	9.0474	8.2454	9.68003	9.3986	9.8658	8.93149	9.58178	8.99936	8.94906	176.256	8.5844	9.28613	9.47373	9.13162	9.11084	8.90915	8.86121	10.3882	9.09784
6.503_235.09335	POS	6.503	235.093	C11 H16 O4	NP-007994	21.9812176543363	103633.729893818	42.1697846898699	level3	mzCloud	NA	NA	NA	NA	NA	NA	NA	NA	NA	5.05739e+07	1.06154e+08	2.62195e+07	2.91287e+07	3.30147e+07	3.84476e+07	3.81755e+07	4.41851e+07	4.78745e+07	4.03518e+07	1.23568e+08	2.91784e+07	1.80093e+07	2.85068e+07	9.66832e+07	569512	1.22378e+08	7.42236e+07	2.74032e+07	9.24554e+07	1.24423e+08	6.00502e+07	3.70577e+07	3.74749e+07	5.15307e+07	3.1534e+07	7.09381e+07	2.88752e+07	1.22779e+07	3.55632e+07
6.507_189.08800	POS	6.507	189.088	C7 H12 N2 O4	methyl 2-(acetylamino)-4-amino-4-oxobutanoate	0.00101404652343717	5.39157860731436	43.2610392395664	level3	mzCloud	NA	NA	NA	NA	NA	NA	NA	NA	NA	5.07834e+07	1.66266e+08	4.857e+07	2.13646e+07	3.52194e+07	3.41563e+07	2.19007e+07	3.9345e+07	6.71338e+07	2.32235e+07	3.779e+07	2.94273e+07	2.77589e+07	2.11943e+07	7.7998e+07	985294	8.23025e+07	5.96156e+07	4.34708e+07	9.03194e+07	7.49883e+07	6.85518e+07	6.5232e+07	2.06153e+07	5.60578e+07	5.65559e+07	7.126e+07	5.16988e+07	2.92462e+07	2.14933e+07
6.514_237.11005	POS	6.514	237.11	C11 H18 O4	NP-000919	21.9822683000733	102663.06767575	27.6310264218904	level3	mzCloud	NA	NA	NA	NA	NA	NA	NA	NA	NA	1.31939e+06	1.33711e+06	1.11515e+06	1.14405e+06	1.65524e+06	1.48755e+06	1.56686e+06	1.4376e+06	1.83397e+06	1.34026e+06	1.27585e+06	1.25133e+06	2.03226e+06	1.63222e+06	1.10899e+06	821548	1.40068e+06	1.21519e+06	1.37983e+06	1.95082e+06	2.68832e+06	2.90867e+06	1.81778e+06	1.40506e+06	2.15749e+06	1.3331e+06	1.96094e+06	1.44096e+06	1.14287e+06	1.98598e+06
6.549_299.13924	POS	6.549	299.139	C17 H18 N2 O3	6-methyl-1-(2-methylphenyl)-3-propylfuro[3,2-d]pyrimidine-2,4(1H,3H)-dione	0.00021798921363824	0.731184180279754	52.7819321696056	level3	mzCloud	NA	NA	NA	NA	NA	NA	NA	NA	NA	2.18431e+06	2.13181e+06	1.13952e+06	4.09148e+06	3.58131e+06	2.14915e+06	3.07738e+06	105323	4.20033e+06	6.86389e+06	1.28708e+06	3.60407e+06	1.16323e+07	1.82022e+06	1.83343e+06	496472	1.85837e+06	5.22502e+06	1.63006e+07	2.54948e+06	4.87696e+06	8.82124e+06	6.64983e+06	2.17082e+06	2.5783e+06	1.95343e+06	6.93877e+06	4.75627e+06	6.08412e+06	4.93205e+06
6.55_345.14519	NEG	6.55	345.145	C18 H23 N3 O2 S	1-(2-{[4-(2-methoxyphenyl)piperazino]methyl}-4-methyl-1,3-thiazol-5-yl)ethan-1-one	1.00137129000234	2901.25483301187	36.5927782471475	level3	mzCloud	NA	NA	NA	NA	NA	NA	NA	NA	NA	496644	422459	284474	1.10828e+06	1.26631e+06	899815	1.04667e+06	204444	927669	3.43187e+06	617081	970832	2.27029e+06	468253	500931	36319.6	921595	1.16439e+06	4.07635e+06	991391	1.04826e+06	2.74464e+06	2.34227e+06	1.21686e+06	1.17928e+06	1.00078e+06	2.15249e+06	1.232e+06	1.19216e+06	1.32527e+06
6.58_363.21691	POS	6.58	363.217	C21 H30 O5	20 beta-Dihydroprednisolone	0.00031950889513154	0.882111182813614	22.6844746071016	level3	mzCloud	NA	NA	NA	NA	NA	NA	NA	NA	NA	8.5323e+06	1.49504e+07	1.30836e+07	1.30385e+07	1.32846e+07	9.82944e+06	5.70492e+06	9.68741e+06	6.04663e+06	1.15876e+07	1.17745e+07	1.00239e+07	1.11413e+07	1.29169e+07	2.07658e+07	7.16364e+06	5.84377e+06	1.09214e+07	1.45605e+07	1.56207e+07	1.49496e+07	1.45694e+07	1.51468e+07	2.26238e+07	8.36408e+06	8.39449e+06	1.38229e+07	2.01934e+07	1.91966e+07	2.08472e+07
6.616_302.23296	POS	6.616	302.233	C16 H28 O4	NP-008563	17.026922676988	59912.0232703378	22.7886692082768	level3	mzCloud	NA	NA	NA	NA	NA	NA	NA	NA	NA	534104	194710	474150	671918	1.44984e+06	643785	1.01082e+06	273668	609271	989872	493809	379492	801568	1.45766e+06	203738	135963	2.73824e+06	196090	756030	707456	1.35573e+06	909008	1.81482e+06	371462	613601	458072	580149	383161	356605	691615
6.671_407.20699	NEG	6.671	407.207	C21 H30 O5	NP-020353	46.0049385734599	127012.021883128	55.6617706634951	level3	mzCloud	NA	NA	NA	NA	NA	NA	NA	NA	NA	5.22809e+06	7.74732e+06	8.97637e+06	8.47213e+06	8.15981e+06	7.09996e+06	3.6665e+06	6.14146e+06	4.13705e+06	8.03112e+06	7.25549e+06	6.2723e+06	6.8026e+06	8.14923e+06	1.28376e+07	4.18654e+06	3.53635e+06	6.61828e+06	9.40243e+06	7.85013e+06	8.58871e+06	9.35989e+06	9.79149e+06	1.36669e+07	5.41462e+06	5.90483e+06	8.08084e+06	1.24781e+07	1.17287e+07	1.35169e+07
6.69_225.10985	POS	6.69	225.11	C10 H18 O4	5-(2,5-dihydroxyhexyl)oxolan-2-one	0.00013173815980849	0.651780269599454	18.9734757209382	level3	mzCloud	NA	NA	NA	NA	NA	NA	NA	NA	NA	1.23007e+07	3.85751e+06	1.15037e+07	4.23682e+06	2.45714e+06	1.08126e+07	1.05974e+07	55543.3	1.52692e+07	3.86812e+06	4.10594e+06	8.21246e+06	1.27326e+07	1.0649e+07	714308	1.0417e+07	3.27693e+06	4.81201e+06	8.3963e+06	4.02085e+06	3.46222e+06	1.11968e+07	9.8723e+06	1.41954e+07	4.64934e+06	1.21178e+07	4.37575e+06	8.63228e+06	5.71646e+06	8.16834e+06
6.691_225.11031	POS	6.691	225.11	C12 H18 O5	NP-016724	-18.0123960702886	-74395.9050890981	25.538156078956	level3	mzCloud	NA	NA	NA	NA	NA	NA	NA	NA	NA	5.20186e+06	4.98987e+06	5.22793e+06	4.8605e+06	6.05074e+06	4.89556e+06	7.86463e+06	5.17163e+06	5.63071e+06	6.20601e+06	5.06842e+06	7.98425e+06	4.94686e+06	5.65589e+06	4.57873e+06	1.02627e+07	4.16049e+06	5.48697e+06	5.26797e+06	4.84745e+06	4.50704e+06	4.17354e+06	4.81469e+06	5.25589e+06	4.66139e+06	5.17535e+06	4.31931e+06	4.55151e+06	5.25478e+06	5.15282e+06
6.738_249.11064	POS	6.738	249.111	C14 H18 O5	NP-005519	-18.0120586452858	-67685.1360424	18.4751713991603	level3	mzCloud	NA	NA	NA	NA	NA	NA	NA	NA	NA	1.03899e+06	727450	1.01473e+06	678733	2.06836e+06	2.69349e+06	1.38092e+06	2.7618e+06	1.0807e+06	764549	1.42689e+06	1.12037e+06	1.09217e+06	874601	1.30799e+06	144029	724241	809177	671091	1.46858e+06	2.09001e+06	2.93663e+06	1.07332e+06	554434	1.24429e+06	953937	801656	1.38904e+06	554713	1.47934e+06
6.744_347.22178	POS	6.744	347.222	C21 H32 O5	NP-005297	0.00013643251082839	0.374583075248933	11.1029197462148	level3	mzCloud	NA	NA	NA	NA	NA	NA	NA	NA	NA	2.60968e+06	2.12877e+06	1.89474e+06	1.14725e+06	1.86621e+06	1.90934e+06	229044	2.21409e+06	2.83895e+06	2.11703e+06	1.1509e+06	1.21259e+06	2.13802e+06	1.3873e+06	525599	1.55326e+06	1.0944e+06	1.99045e+06	1.91413e+06	1.10901e+06	568999	2.30117e+06	1.73299e+06	2.02095e+06	1.35744e+06	1.99428e+06	2.09223e+06	2.39559e+06	1.16301e+06	2.08473e+06
6.763_357.09863	POS	6.763	357.099	C19 H14 O6	3,6,8-trihydroxy-3-methyl-1,2,3,4,7,12-hexahydrotetraphene-1,7,12-trione	18.0122287331751	53278.1589733153	20.8437459291981	level3	mzCloud	NA	NA	NA	NA	NA	NA	NA	NA	NA	20854.2	18204.6	17868.5	21137.4	21211.8	20509.5	18747.3	18421.5	20761.9	19115.8	17823.2	19116.1	20394.1	19751.9	17710.8	32145.8	18175.7	18762.4	22441.9	17923.2	18710	21641.5	19177	21457.7	17399.2	18931.8	20488.2	22324	21881.8	19099.1
6.776_235.09374	POS	6.776	235.094	C11 H16 O4	NP-007995	21.9816048117719	103635.555205306	36.4172740734861	level3	mzCloud	NA	NA	NA	NA	NA	NA	NA	NA	NA	9.23482e+06	3.17874e+07	1.84663e+07	3.99307e+07	1.86999e+07	5.6337e+06	1.76253e+07	2.46844e+07	5.71727e+06	1.96503e+07	2.77731e+07	1.6362e+07	2.03023e+07	3.99502e+06	4.69335e+07	422496	2.119e+07	3.04763e+07	4.81143e+07	1.11724e+07	3.41812e+07	2.89053e+07	4.33776e+07	2.72022e+07	1.13999e+07	1.67829e+07	4.44736e+07	1.96746e+07	2.2756e+07	1.61217e+07
6.784_241.14201	POS	6.784	241.142	C9 H16 N6 O2	Decarbamoyloxysaxitoxin	0.0012564422260084	5.23226606750681	24.4523394700882	level3	mzCloud	NA	NA	NA	NA	NA	NA	NA	NA	NA	7.27744e+06	3.42803e+06	3.53865e+06	5.63251e+06	4.18792e+06	3.13128e+06	5.36071e+06	3.40114e+06	4.57434e+06	4.11071e+06	4.21502e+06	4.58742e+06	3.57754e+06	5.91568e+06	2.41346e+06	5.90508e+06	7.2249e+06	4.49485e+06	5.46162e+06	5.99256e+06	3.80078e+06	3.32303e+06	3.59512e+06	4.95462e+06	2.14089e+06	4.1928e+06	2.76279e+06	3.4066e+06	2.93424e+06	8.65541e+06
6.791_377.19754	POS	6.791	377.198	C21 H28 O6	NP-013854	0.0016448401395337	4.37238180550509	32.4093880350995	level3	mzCloud	NA	NA	NA	NA	NA	NA	NA	NA	NA	5.46738e+07	4.00065e+07	6.11355e+07	6.55641e+07	2.54234e+07	5.67394e+07	7.53263e+07	2.4246e+06	5.79441e+07	3.5879e+07	7.05179e+07	2.50195e+07	4.64898e+07	5.5354e+07	4.96934e+07	8.46322e+07	6.83296e+07	6.65164e+07	7.55825e+07	5.57975e+07	5.83264e+07	5.42987e+07	5.74014e+07	5.85926e+07	6.79502e+07	5.65151e+07	3.27861e+07	7.36432e+07	6.68513e+07	4.71951e+07
6.796_399.17959	POS	6.796	399.18	C19 H24 N6 O5	FNH	-18.0085016508104	-43270.8594054575	14.1050602166647	level3	mzCloud	NA	NA	NA	NA	NA	NA	NA	NA	NA	1.16805e+08	1.38728e+08	1.2316e+08	1.26586e+08	4.54808e+07	1.13686e+08	1.44672e+08	6.0913e+06	1.13976e+08	5.20815e+07	1.32624e+08	4.88962e+07	6.67499e+07	1.21647e+08	9.23138e+07	1.76126e+08	1.40513e+08	1.30776e+08	1.2871e+08	1.07128e+08	9.73295e+07	9.8644e+07	1.1266e+08	1.14305e+08	1.34546e+08	1.12367e+08	7.89591e+07	7.00707e+07	1.31106e+08	8.62694e+07
6.805_268.19014	POS	6.805	268.19	C15 H22 O3	8-hydroxy-11-(hydroxymethyl)-1,5,11-trimethyltricyclo[6.2.1.0Â?,â¶]undec-2-en-9-one	17.0259738642614	68061.1817676041	28.2700739605514	level3	mzCloud	NA	NA	NA	NA	NA	NA	NA	NA	NA	1.15076e+06	3.77339e+06	1.09215e+06	3.78416e+06	1.0451e+06	3.8091e+06	3.48394e+06	4.02213e+06	904684	1.03801e+06	4.03319e+06	3.5313e+06	728450	3.9813e+06	833642	1.96122e+06	5.39626e+06	3.5891e+06	3.48858e+06	3.51247e+06	3.90172e+06	1.80616e+06	3.70389e+06	1.36228e+06	3.20651e+06	3.43916e+06	2.56944e+06	1.31355e+06	1.13253e+06	3.81822e+06
6.816_277.10529	POS	6.816	277.105	C13 H20 O6	NP-016495	-18.0098796817677	-66182.1379166892	25.4445652490589	level3	mzCloud	NA	NA	NA	NA	NA	NA	NA	NA	NA	2.16499e+06	391171	2.46909e+06	879821	2.40359e+06	972643	2.33143e+06	837927	713514	629974	3.18144e+06	607833	2.05777e+06	2.27964e+06	1.76936e+06	773692	878026	513712	607271	4.16033e+06	1.7422e+06	3.82141e+06	812531	1.09922e+06	6.15163e+06	2.06194e+06	3.89507e+06	496226	512931	1.66713e+06
6.817_277.10574	POS	6.817	277.106	C15 H16 O5	NP-006105	-0.00130614026727471	-4.73068214005372	16.5538672475384	level3	mzCloud	NA	NA	NA	NA	NA	NA	NA	NA	NA	2.37072e+06	372055	2.82591e+06	919814	2.08699e+06	1.37293e+06	2.40943e+06	3.77799e+06	801192	824597	3.0116e+06	537871	2.34625e+06	2.44606e+06	1.7906e+06	648139	857050	583231	691101	4.08482e+06	1.66362e+06	4.26414e+06	1.90876e+06	1.24158e+06	5.48371e+06	2.36113e+06	4.00917e+06	554277	499567	1.75923e+06
6.829_247.13327	POS	6.829	247.133	C15 H18 O3	NP-022451	0.00040064954660579	1.62782561350499	33.6938829624082	level3	mzCloud	NA	NA	NA	NA	NA	NA	NA	NA	NA	1.61391e+06	1.8287e+06	2.90561e+06	2.89722e+06	765907	4.84947e+06	4.30829e+06	3.24865e+06	6.57288e+06	1.6892e+06	2.89914e+06	469617	4.70033e+06	2.59034e+06	8.86307e+06	3.24309e+06	520926	3.35242e+06	2.19464e+06	3.49749e+06	215361	1.1366e+07	1.79664e+06	1.58994e+06	3.43592e+06	3.74363e+06	11915.2	5.73381e+06	2.68077e+06	80881.2
6.833_321.13333	POS	6.833	321.133	C18 H16 N4 O2	[(3S)-3-(5-Phenyl-1,3,4-oxadiazol-2-yl)-1-pyrrolidinyl](2-pyridinyl)methanone	-0.00127101117180928	-3.97033014632366	18.8447246264234	level3	mzCloud	NA	NA	NA	NA	NA	NA	NA	NA	NA	1.37071e+06	482027	758788	281877	314298	278018	373762	1.01623e+06	1.03815e+06	690836	327326	1.46557e+06	467497	646940	46825.1	515876	450432	646523	595100	654201	852539	227521	216361	235581	394429	476551	752220	604027	111581	1.20694e+06
6.834_264.13695	POS	6.834	264.137	C18 H17 N O	3,3,5-trimethyl-3H,11H-pyrano[3,2-a]carbazole	-0.00133574687572491	-5.07635665922113	45.1727754641796	level3	mzCloud	NA	NA	NA	NA	NA	NA	NA	NA	NA	9.81903e+06	3.9157e+06	4.08594e+06	5.8889e+06	2.05867e+06	4.17366e+06	7.33643e+06	5.13653e+06	5.56816e+06	5.54725e+06	9.6126e+06	3.80458e+06	7.6215e+06	2.85179e+06	1.39841e+07	5.85431e+06	1.72089e+06	6.0335e+06	4.19078e+06	6.30496e+06	4.41791e+06	8.48771e+06	3.80003e+06	5.79071e+06	7.668e+06	5.18412e+06	4.61633e+06	9.86297e+06	5.31499e+06	5.9984e+06
6.902_313.11901	NEG	6.902	313.119	C17 H18 N2 O4	1,1'-(2,6-Dimethyl-4-(3-nitrophenyl)-1,4-dihydropyridine-3,5-diyl)diethanone	-0.00037182328202334	-1.18367312613766	48.3595473729232	level3	mzCloud	NA	NA	NA	NA	NA	NA	NA	NA	NA	1.28024e+06	968606	649255	3.23864e+06	3.2558e+06	2.30255e+06	2.47442e+06	406691	1.70152e+06	8.66575e+06	1.30324e+06	2.54386e+06	5.13027e+06	1.00914e+06	924269	130255	1.53899e+06	2.29309e+06	1.1102e+07	1.67883e+06	2.70423e+06	5.47485e+06	4.56824e+06	2.52477e+06	2.72966e+06	2.24565e+06	5.71806e+06	3.09925e+06	2.83517e+06	2.82112e+06
6.904_229.12083	POS	6.904	229.121	C11 H12 N6	2-amino-3-({[1-(dimethylamino)-1H-pyrrol-2-yl]methylidene}amino)but-2-enedinitrile	0.00120799473504007	5.29561317003368	25.1570778474928	level3	mzCloud	NA	NA	NA	NA	NA	NA	NA	NA	NA	1.16964e+06	4.82934e+06	1.47046e+06	2.20949e+06	1.38413e+06	1.24776e+06	1.20193e+06	1.34935e+06	1.14871e+06	1.27293e+06	2.11161e+06	1.14918e+06	951323	1.17769e+06	2.4068e+06	1.96101e+06	2.69111e+06	3.39545e+06	1.94465e+06	3.4183e+06	3.20164e+06	1.04477e+06	1.2619e+06	605180	1.32124e+06	649091	2.48645e+06	1.19268e+06	1.30474e+06	1.20732e+06
6.909_435.14527	NEG	6.909	435.145	C25 H24 O7	NP-020232	0.00034711686799937	0.795861778698947	28.3263995005656	level3	mzCloud	NA	NA	NA	NA	NA	NA	NA	NA	NA	6.90507e+06	6.59705e+06	6.8085e+06	4.93621e+06	6.54463e+06	5.9896e+06	5.3164e+06	7.12921e+06	8.82599e+06	6.62895e+06	7.07995e+06	6.4341e+06	5.76966e+06	7.26867e+06	7.25402e+06	7.89251e+06	8.60765e+06	7.84064e+06	5.02268e+06	5.90328e+06	6.05671e+06	6.99175e+06	6.80829e+06	5.45588e+06	6.54311e+06	3.5427e+06	5.84487e+06	6.99405e+06	5.66151e+06	8.08563e+06
6.945_316.11823	POS	6.945	316.118	C17 H14 O5	ethyl 2-[(6-oxo-6H-benzo[c]chromen-3-yl)oxy]acetate	17.0268250476563	57120.871961589	23.0327213382759	level3	mzCloud	NA	NA	NA	NA	NA	NA	NA	NA	NA	62806.9	20553.9	330292	19102	22872.4	20608.8	60551.2	316702	243898	2.56713e+06	21827.6	327497	28176.2	256172	113268	357530	360381	21776.8	234073	142832	82808.6	199579	20989.6	223259	242909	209220	21599.1	334754	369628	19050.8
6.997_207.09987	POS	6.997	207.1	C12 H14 O3	4-hydroxy-3-(3-methylbut-2-en-1-yl)benzoic acid	-0.00170271165123381	-8.26180878843843	3.89346715619366	level3	mzCloud	NA	NA	NA	NA	NA	NA	NA	NA	NA	830819	626828	2.14471e+06	325565	282365	674791	588611	1.9245e+06	465370	604463	527456	1.7105e+06	417531	248972	3.63553e+06	840767	331054	512651	658874	917579	623495	982542	238362	534000	961569	823874	604670	1.43177e+06	606359	746223
7.002_239.12723	POS	7.002	239.127	C13 H18 O4	1-(3-ethyl-2,4-dihydroxy-6-methoxyphenyl)butan-1-one	-0.00055778679688955	-2.34245592440803	21.6865231346211	level3	mzCloud	NA	NA	NA	NA	NA	NA	NA	NA	NA	1.06701e+06	4.11842e+06	158973	3.97616e+06	512917	2.03355e+06	597606	323700	981947	1.0988e+06	521107	143751	728562	2.20749e+06	708624	800297	3.41718e+06	963973	426045	1.29856e+06	1.89404e+06	390817	970126	570394	3.63578e+06	601332	414406	677226	76124.9	1.10507e+06
7.012_263.06888	POS	7.012	263.069	C15 H12 O3	4,7-dimethoxy-1H-phenalen-1-one	0.00100809333181928	4.19901293322633	36.11527090604	level3	mzCloud	NA	NA	NA	NA	NA	NA	NA	NA	NA	39211.7	42444.7	41884.5	42607.1	37248.2	41772.6	48642.2	1.42617e+06	37701.3	28422.8	33328.2	29103.1	40998.6	41775.1	39591.8	42013.2	37815	40398.1	37741.1	37097.2	40451.6	46355.2	41045.5	37252.4	31718.3	26038.2	36076.9	31719.6	35764.5	32025
7.013_263.06897	POS	7.013	263.069	C17 H10 O3	2-phenyl-4H-furo[2,3-h]chromen-4-one	-0.00130100343750428	-4.96446834079836	20.3252316356625	level3	mzCloud	NA	NA	NA	NA	NA	NA	NA	NA	NA	38889.8	42059.9	41526.9	42215.2	36963.3	41431.1	48254.1	1.41517e+06	37386.8	28195.2	33023.9	31397.6	40652.6	41436.4	39240.7	41618.5	37471	36832.4	37413.9	36765.7	40086.3	45970.1	40693.7	36940.4	31422.4	25816.7	35758.1	31446.7	35483.9	31767.4
7.018_245.07915	POS	7.018	245.079	C14 H12 O4	NP-000615	-0.00168170188410954	-6.89014366264548	19.0332399145473	level3	mzCloud	NA	NA	NA	NA	NA	NA	NA	NA	NA	4.47942e+06	5.02761e+06	4.72931e+06	3.12062e+06	2.82204e+06	5.7549e+06	4.28513e+06	1.10573e+07	2.89721e+06	2.92671e+06	5.33602e+06	3.24377e+06	4.73619e+06	5.69827e+06	6.25333e+06	3.80706e+06	6.55899e+06	2.734e+06	5.33357e+06	5.58537e+06	5.22737e+06	5.37774e+06	4.02086e+06	4.87134e+06	4.07093e+06	5.08696e+06	3.79152e+06	5.01319e+06	4.2508e+06	3.53328e+06
7.019_245.07877	POS	7.019	245.079	C12 H16 O5	3-(3,4,5-trimethoxyphenyl)propanoic acid	-18.0104998435311	-75012.5649120252	27.7197218003903	level3	mzCloud	NA	NA	NA	NA	NA	NA	NA	NA	NA	4.43483e+06	4.98865e+06	4.67422e+06	3.10202e+06	2.81448e+06	5.69966e+06	4.25485e+06	8.68338e+06	2.86516e+06	2.90472e+06	5.29928e+06	3.23365e+06	4.68165e+06	5.57535e+06	4.73727e+06	3.79634e+06	6.51095e+06	2.70768e+06	5.27309e+06	5.5335e+06	5.18473e+06	5.31946e+06	3.97413e+06	4.81654e+06	4.05496e+06	5.02775e+06	3.75268e+06	4.95522e+06	4.22832e+06	3.50516e+06
7.02_177.05537	POS	7.02	177.055	C10 H8 O3	3-oxoindane-1-carboxylic acid	0.00074793524555616	4.24848923245456	28.3528766351251	level3	mzCloud	NA	NA	NA	NA	NA	NA	NA	NA	NA	1.99655e+06	2.04259e+06	2.02979e+06	1.37092e+06	1.12691e+06	1.6634e+06	1.88101e+06	3.12264e+06	1.10186e+06	1.22133e+06	2.37172e+06	1.45852e+06	1.88629e+06	2.20099e+06	2.16026e+06	849487	1.9779e+06	1.0859e+06	2.3722e+06	2.19855e+06	2.12716e+06	2.31193e+06	1.45996e+06	2.01865e+06	2.36086e+06	3.74044e+06	1.64621e+06	2.51965e+06	2.04572e+06	1.43798e+06
7.021_331.15442	POS	7.021	331.154	C19 H22 O5	7-(3,4-dihydroxyphenyl)-5-hydroxy-1-(4-hydroxyphenyl)heptan-3-one	0.00044383192687291	1.34434751298636	19.2311081827998	level3	mzCloud	NA	NA	NA	NA	NA	NA	NA	NA	NA	4377.62	5103.2	4682.62	4849.97	4572.68	4615.85	4566.67	4907.77	4432.89	4424.9	6621.58	4050.88	4688.2	4635.21	4654.8	8357.09	5016.68	4708.71	4715.23	4809.87	4965.44	4795.91	4457.94	4388	4967.53	4718.06	4929.84	4582.83	4922.17	4526.09
7.062_219.05740	POS	7.062	219.057	C11 H10 N2 O S	3,4-dihydro-2H,6H-[1,3]thiazino[2,3-b]quinazolin-6-one	-0.00125666554686177	-5.7631624533373	21.411630596319	level3	mzCloud	NA	NA	NA	NA	NA	NA	NA	NA	NA	141079	133001	133374	159180	185827	152550	168523	131898	136480	150977	174083	125130	161234	209004	127525	196923	2.27374e+07	124245	162434	168783	206099	180996	210140	135727	142996	132103	148524	125817	150896	149142
7.08_346.01050	POS	7.08	346.01	C17 H12 Cl N O S2	N1-[4-(2-thienylthio)phenyl]-4-chlorobenzamide	-0.00166105166312036	-4.81457435728956	29.4102206827859	level3	mzCloud	NA	NA	NA	NA	NA	NA	NA	NA	NA	3.37895e+07	4.48175e+07	3.73004e+07	3.55005e+07	3.2594e+07	3.66354e+07	3.26163e+07	3.19654e+07	3.92477e+07	3.44847e+07	1.61662e+07	2.91428e+07	4.29187e+07	9.63969e+06	4.24998e+07	2.53453e+06	4.11311e+07	3.93085e+07	3.83526e+07	6.63868e+07	4.50747e+07	3.55219e+07	4.01691e+07	3.87462e+07	1.22127e+07	3.94283e+07	4.08304e+07	3.82898e+07	3.49032e+07	2.37133e+07
7.101_241.11994	POS	7.101	241.12	C11 H16 N2 O4	4-[(tert-butoxycarbonyl)amino]-1-methyl-1H-pyrrole-2-carboxylic acid	0.00165257702499844	6.88255422553096	5.23026499631315	level3	mzCloud	NA	NA	NA	NA	NA	NA	NA	NA	NA	1.57661e+06	2.58948e+06	2.06433e+06	2.3443e+06	2.27736e+06	2.10718e+06	1.99454e+06	2.16648e+06	2.11233e+06	2.01217e+06	2.27173e+06	2.01805e+06	1.88719e+06	2.19544e+06	1.91598e+06	3.789e+06	2.13815e+06	2.09573e+06	2.19744e+06	2.21505e+06	1.74586e+06	1.77358e+06	1.70752e+06	2.24511e+06	2.09822e+06	2.237e+06	2.14859e+06	2.09855e+06	2.23429e+06	1.38494e+06
7.117_165.09088	POS	7.117	165.091	C10 H14 O3	1-(4-methoxyphenyl)propane-1,2-diol	-18.0106914313958	-98908.5984739087	48.7760755867907	level3	mzCloud	NA	NA	NA	NA	NA	NA	NA	NA	NA	439898	252351	249834	628144	177425	215006	322365	119762	237080	335615	1.0846e+06	163732	664602	307989	624823	770432	662101	322827	286059	332861	438683	424821	247089	232845	502986	410661	438989	823322	3.53631e+06	567096
7.167_182.11823	POS	7.167	182.118	C10 H15 N O2	Etilefrine	0.00067828849014972	3.74516838693918	23.3521633594745	level3	mzCloud	NA	NA	NA	NA	NA	NA	NA	NA	NA	2.55968e+06	917598	978167	2.08654e+06	1.32083e+06	2.51178e+06	2.46577e+06	3.58507e+06	1.61907e+06	1.52594e+06	1.4215e+06	1.42713e+06	971967	913309	1.71859e+06	2.03959e+06	3.22009e+06	1.62197e+06	1.09738e+06	3.10299e+06	1.62869e+06	1.18048e+06	1.73334e+06	1.45279e+06	2.55983e+06	1.98082e+06	592904	1.43791e+06	762727	2.11786e+06
7.181_251.12634	POS	7.181	251.126	C12 H20 O4	NP-008952	21.982907337224	96358.7159246599	9.41346884744063	level3	mzCloud	NA	NA	NA	NA	NA	NA	NA	NA	NA	944762	1.35632e+06	1.4807e+06	1.18857e+06	2.42525e+06	4.00574e+06	969278	1.20519e+06	1.92805e+06	762297	1.05637e+06	1.71764e+06	1.85473e+06	829509	2.10746e+06	1.08006e+06	1.75302e+06	649406	1.11056e+06	2.40733e+06	4.38665e+06	1.40715e+06	947454	851564	1.6712e+06	5.4536e+06	405424	1.85276e+06	295172	4.54103e+06
7.182_299.14056	POS	7.182	299.141	C17 H18 N2 O3	N1-[1-(2-furylcarbonyl)-4-piperidyl]benzamide	0.00154224922357571	5.17304602143596	18.7086790370391	level3	mzCloud	NA	NA	NA	NA	NA	NA	NA	NA	NA	774900	514836	360393	838035	747528	1.0851e+06	898397	139308	2.91766e+06	1.28529e+06	361749	1.81878e+06	1.11146e+06	444553	1.13836e+06	171524	505239	1.04189e+06	4.57533e+06	1.06939e+06	940220	5.09198e+06	1.60301e+06	903117	832201	1.11748e+06	1.25094e+06	869009	79474.3	1.51198e+06
7.198_209.11587	POS	7.198	209.116	C12 H18 O4	NP-021018	-18.011912804097	-79656.2544836496	40.5572981448184	level3	mzCloud	NA	NA	NA	NA	NA	NA	NA	NA	NA	1.33601e+06	1.67609e+06	960297	1.46757e+06	1.46637e+06	3.52688e+06	1.04795e+06	1.0507e+06	964342	1.15115e+06	1.01597e+06	1.20145e+06	931635	1.10724e+06	2.05245e+06	1.64273e+06	1.02384e+06	1.92798e+06	798252	1.88801e+06	2.60398e+06	1.08294e+06	1.01353e+06	1.66636e+06	963385	1.37334e+06	1.32858e+06	960022	528263	2.57873e+06
7.211_327.12338	NEG	7.211	327.123	C19 H20 O5	NP-010288	-0.00041440164068262	-1.26291495692905	54.6178814907551	level3	mzCloud	NA	NA	NA	NA	NA	NA	NA	NA	NA	509.787	524.164	477.304	454.387	512.271	502.888	500.963	496.302	477.379	474.237	491.019	495.9	448.586	535.695	488.023	586.768	454.281	477.598	483.302	453.814	462.402	446.786	453.582	474.383	478.738	484.307	475.87	473.548	572.199	465.229
7.296_293.17535	NEG	7.296	293.175	C17 H26 O4	NP-006255	-0.00048005563769493	-1.6318259706787	32.2160241087338	level3	mzCloud	NA	NA	NA	NA	NA	NA	NA	NA	NA	5.12049e+08	9.80549e+07	1.66537e+08	4.32803e+07	3.54794e+08	1.05695e+08	3.27396e+07	1.55822e+08	3.70057e+08	1.40091e+08	7.35916e+07	4.62678e+08	1.31374e+08	5.28999e+08	7.08956e+07	5.64309e+07	6.33864e+07	1.5285e+08	6.20882e+07	8.45947e+07	7.51026e+07	3.99325e+07	1.33446e+08	3.33782e+07	2.50398e+07	1.76461e+08	2.96357e+07	2.41728e+08	2.99717e+08	4.34036e+08
7.297_361.16280	NEG	7.297	361.163	C23 H14 [2]H5 N O3	JWH 073 N-butanoic acid-d5	0.00219499283412006	6.06070547055385	13.3945293043541	level3	mzCloud	NA	NA	NA	NA	NA	NA	NA	NA	NA	3.19215e+07	6.54156e+06	1.39335e+07	3.52347e+06	2.64257e+07	9.63281e+06	2.72509e+06	1.39108e+07	2.90027e+07	1.13741e+07	6.83186e+06	2.94126e+07	1.02495e+07	3.50784e+07	5.50864e+06	5.71513e+06	5.2617e+06	1.25982e+07	5.84541e+06	6.54624e+06	6.00115e+06	4.07505e+06	1.20306e+07	3.88822e+06	2.12182e+06	1.59975e+07	2.59439e+06	1.80721e+07	2.37552e+07	2.86334e+07
7.299_429.15009	NEG	7.299	429.15	C22 H26 N2 O5 S	ethyl 5-[(2,3-dihydro-1-benzofuran-5-ylsulfonyl)amino]-2-piperidinobenzoate	0.00112795126324272	2.6221896879601	8.44854987348351	level3	mzCloud	NA	NA	NA	NA	NA	NA	NA	NA	NA	7.23705e+06	1.29592e+06	3.3388e+06	870813	5.89784e+06	2.30096e+06	659728	3.31572e+06	6.91853e+06	2.6722e+06	1.66195e+06	6.82137e+06	2.48215e+06	8.4966e+06	1.2808e+06	1.41499e+06	1.25042e+06	2.95009e+06	1.45322e+06	1.31483e+06	1.24365e+06	951863	2.96369e+06	970336	496259	3.82402e+06	629920	4.40155e+06	5.69298e+06	6.85725e+06
7.352_465.19211	NEG	7.352	465.192	C28 H26 N4 O3	N?[5?(diethylamino)?2?[(1E)?2?{4?[(1,3?dioxo?2,3?dihydro?1H?inden?2?ylidene)methyl]phenyl}diazen?1?yl]phenyl]acetamide	-0.00110257081706777	-2.36501427893408	29.8807453749782	level3	mzCloud	NA	NA	NA	NA	NA	NA	NA	NA	NA	917201	1.7057e+06	941700	622555	1.33591e+06	1.40445e+06	456757	883890	2.59227e+06	1.54191e+06	716655	1.20891e+06	1.33034e+06	1.87196e+06	819219	1.39301e+06	2.39216e+06	1.64342e+06	590846	829656	1.36966e+06	1.13296e+06	933228	1.27585e+06	798647	457810	936309	1.60086e+06	1.18435e+06	1.79269e+06
7.359_311.08217	POS	7.359	311.082	C15 H15 F3 N2 O S	3-(3,5-dimethyl-1-benzothiophen-2-yl)-1-methyl-5-(trifluoromethyl)-4,5-dihydro-1H-pyrazol-5-ol	-18.010829936426	-54896.7203662678	29.0913702598882	level3	mzCloud	NA	NA	NA	NA	NA	NA	NA	NA	NA	572728	116436	2.35886e+06	289474	3.8954e+06	1.08167e+06	4.15206e+06	5.02165e+06	261495	321597	4.9854e+06	1.42229e+06	1.22537e+06	260605	965157	1.72622e+06	2.018e+06	356150	394935	1.33552e+06	1.10904e+06	974752	2.23563e+06	1.18594e+06	1.25211e+06	1.32137e+06	1.24344e+06	684970	314652	122700
7.36_223.09814	POS	7.36	223.098	C12 H15 Cl N2	N1-(4-chlorobenzylidene)piperidin-1-amine	-0.00150824875001376	-6.7910874572079	8.85300060849607	level3	mzCloud	NA	NA	NA	NA	NA	NA	NA	NA	NA	2.00207e+07	7.55383e+06	1.10195e+08	1.33791e+07	2.40067e+08	3.8171e+07	2.13969e+08	3.21444e+08	8.63797e+06	1.12233e+07	3.78049e+08	6.121e+07	5.86946e+07	7.78656e+06	6.11661e+07	7.56696e+07	1.41217e+08	1.98301e+07	1.86947e+07	7.62894e+07	6.37916e+07	3.68809e+07	1.05809e+08	5.00843e+07	7.92147e+07	9.17988e+07	6.59041e+07	2.32549e+07	1.19056e+07	5.26947e+06
7.36_519.15804	POS	7.36	519.158	C20 H24 F6 N2 O7	ethyl 2-{4-[1-(ethoxycarbonyl)-2,2,2-trifluoro-1-hydroxyethyl]-2-methoxyanilino}-3,3,3-trifluoro-2-(propionylamino)propanoate	0.00198867344579412	3.83803563855523	11.761844740916	level3	mzCloud	NA	NA	NA	NA	NA	NA	NA	NA	NA	17436.1	15146.9	455593	14074.9	1.31292e+06	69435.4	1.49564e+06	2.31345e+06	14687.8	13086.7	1.73257e+06	191281	196412	13375.9	92676.8	275730	375219	14840.2	33982.4	119226	111519	80021.8	417998	114915	153223	30132.6	108851	39066.5	16213.7	12391.3
7.361_263.09076	POS	7.361	263.091	C14 H14 O5	3-(3-furylmethylidene)-1,5-dioxaspiro[5.5]undecane-2,4-dione	-0.00064077265619744	-2.44491214437503	17.8191533125877	level3	mzCloud	NA	NA	NA	NA	NA	NA	NA	NA	NA	1.61084e+07	3.36633e+06	7.46701e+07	6.30535e+06	1.75383e+08	3.15944e+07	1.75786e+08	2.53824e+08	6.64509e+06	9.41097e+06	1.71046e+08	4.74014e+07	4.21125e+07	6.46691e+06	3.10474e+07	5.00901e+07	6.31033e+07	9.96368e+06	1.97629e+07	3.69835e+07	2.9706e+07	2.64293e+07	6.90735e+07	3.52923e+07	4.06537e+07	6.19202e+07	3.40292e+07	2.0697e+07	9.99023e+06	4.44202e+06
7.363_263.08937	POS	7.363	263.089	C12 H16 O5	5-hydroxy-4-[3-(2-hydroxypropan-2-yl)oxiran-2-yl]-1-methyl-7-oxabicyclo[4.1.0]hept-3-en-2-one	0.00039145051272271	1.63036602262901	19.905502096095	level3	mzCloud	NA	NA	NA	NA	NA	NA	NA	NA	NA	2.85617e+07	1.10004e+06	4.77143e+07	2.1127e+06	2.95109e+08	4.49034e+07	4.60392e+06	1.00486e+07	1.74684e+07	5.27318e+06	7.38157e+06	4.86549e+07	1.08003e+07	1.72474e+06	7.70387e+06	3.12385e+07	1.93865e+07	3.50451e+06	7.16501e+06	1.3193e+07	1.87511e+06	4.61869e+06	3.64153e+07	5.57173e+07	1.41695e+07	4.78565e+07	1.09793e+07	8.01825e+06	4.39158e+06	3.01234e+06
7.377_357.09276	NEG	7.377	357.093	C21 H15 Cl N4	11-(4-chloroanilino)-2,3-dihydro-1H-cyclopenta[4,5]pyrido[1,2-a]benzimidazole-4-carbonitrile	0.00151407988806795	4.22810982441731	44.7529325333004	level3	mzCloud	NA	NA	NA	NA	NA	NA	NA	NA	NA	1.69666e+06	259340	1.75705e+06	1.11644e+06	1.4382e+06	1.76616e+06	1.62116e+06	1.54462e+06	1.21219e+06	1.43018e+06	1.43762e+06	934696	1.43892e+06	793469	1.38698e+06	1.17055e+06	782082	1.28837e+06	949118	961098	742075	1.04451e+06	594594	1.02338e+06	1.36495e+06	1.60561e+06	1.60236e+06	1.58505e+06	1.03592e+06	1.07099e+06
7.396_398.24313	POS	7.396	398.243	C23 H31 N3 O3	ethyl 1-{[1-benzyl-3-(tert-butyl)-1H-pyrazol-5-yl]carbonyl}-4-piperidinecarboxylate	-0.00068656630281793	-1.72835635872742	4.22230105312146	level3	mzCloud	NA	NA	NA	NA	NA	NA	NA	NA	NA	9.81714e+06	1.36438e+07	1.01981e+07	1.06541e+07	1.09507e+07	9.28243e+06	9.57024e+06	1.02149e+07	1.03602e+07	9.68633e+06	6.45585e+06	8.66174e+06	9.84405e+06	1.04151e+07	1.19931e+07	1.58843e+07	1.00365e+07	1.27329e+07	1.00996e+07	1.19879e+07	1.23066e+07	7.21495e+06	8.9082e+06	9.04816e+06	1.00549e+07	1.13904e+07	1.09998e+07	9.34509e+06	1.00607e+07	8.92868e+06
7.407_311.12912	POS	7.407	311.129	C19 H18 O4	1,7,8-trihydroxy-3-methyl-1,2,3,4,7,12-hexahydrotetraphen-12-one	0.00133430304691728	4.30253081770686	25.809801173022	level3	mzCloud	NA	NA	NA	NA	NA	NA	NA	NA	NA	9992.24	8480.93	26074.7	7167.67	11923.3	10541.4	10522	13037.4	13621.5	7373.25	14219.4	9171.3	18632.4	8301.74	14050	17698.7	8820.74	12113	24263.8	11314.6	8887.45	13245	26808.5	16374.3	8777.29	23368.2	15860.6	21799	7100.78	6885.71
7.419_437.16090	NEG	7.419	437.161	C25 H26 O7	methyl 2-{[4-hydroxy-3-(3-methylbut-2-en-1-yl)phenyl]methyl}-3-(4-hydroxyphenyl)-4-methoxy-5-oxo-2,5-dihydrofuran-2-carboxylate	0.00032265253793184	0.736367434848243	32.853053741716	level3	mzCloud	NA	NA	NA	NA	NA	NA	NA	NA	NA	4.58667e+06	5.1186e+06	3.46523e+06	2.02368e+06	3.27219e+06	1.99853e+06	4.15003e+06	4.48241e+06	5.78025e+06	3.27823e+06	5.61056e+06	4.75032e+06	4.59526e+06	4.29273e+06	3.79737e+06	4.30014e+06	6.51918e+06	4.21023e+06	3.08489e+06	5.20429e+06	3.49862e+06	5.94749e+06	6.15097e+06	1.17089e+06	3.53117e+06	2.86682e+06	4.64615e+06	3.7176e+06	1.47177e+06	4.75933e+06
7.427_225.04303	POS	7.427	225.043	C8 H8 N4 O2 S	N5,N5-Dimethyl-4-nitro-2,1,3-benzothiadiazol-5-amine	-0.00104298484373544	-4.65541759972179	24.0372640354548	level3	mzCloud	NA	NA	NA	NA	NA	NA	NA	NA	NA	508587	169537	378929	300408	62787.9	1.69132e+06	166053	389984	221324	218296	271139	229714	577967	183998	547741	257455	109434	702311	243361	301879	406318	345381	368584	161083	271079	221226	1.46216e+06	275179	134709	925091
7.434_321.14686	NEG	7.434	321.147	C16 H22 N2 O5	2-[(2-{[(Benzyloxy)carbonyl]amino}-3-methylpentanoyl)amino]acetic acid	0.00126337447301239	3.92166137306935	50.2209867749654	level3	mzCloud	NA	NA	NA	NA	NA	NA	NA	NA	NA	2.15614e+06	1.29099e+06	1.72888e+06	1.75184e+06	877870	1.47731e+06	1.66105e+06	1.33502e+06	1.57083e+06	1.41346e+06	1.98303e+06	1.72473e+06	1.40944e+06	2.38441e+06	1.70056e+06	1.47807e+06	1.53669e+06	1.48836e+06	2.72089e+06	1.3741e+06	1.82833e+06	1.83187e+06	2.09244e+06	1.9266e+06	1.86888e+06	2.00747e+06	1.36572e+06	1.74242e+06	1.25793e+06	917769
7.461_275.12593	POS	7.461	275.126	C16 H18 O4	NP-015090	-0.00185492415965882	-6.76682006330592	56.959965049952	level3	mzCloud	NA	NA	NA	NA	NA	NA	NA	NA	NA	1.12691e+06	632638	955411	704965	1.51871e+06	1.41884e+06	1.38197e+06	2.82507e+06	1.15424e+06	708479	1.23338e+06	935059	2.46389e+06	88218.9	1.19044e+06	1.0822e+06	613344	1.06637e+06	456093	1.77061e+06	997637	2.6088e+06	970393	532499	1.23242e+06	1.05445e+06	153657	993040	616674	1.35779e+06
7.487_615.24723	NEG	7.487	615.247	C16 H20 O6	NP-011199	308.12851390389	1000008.19698431	6.84010615220723	level3	mzCloud	NA	NA	NA	NA	NA	NA	NA	NA	NA	1.25994e+06	316527	844646	2.00659e+06	917022	1.05747e+06	1.62871e+06	193172	2.1757e+06	2.28634e+06	852232	1.03603e+06	2.93428e+06	555351	892904	622742	893807	1.21343e+06	2.02728e+06	764397	2.44947e+06	4.25416e+06	1.88798e+06	1.65397e+06	1.29347e+06	937525	2.44783e+06	2.5525e+06	740003	1.23985e+06
7.494_265.14169	POS	7.494	265.142	C15 H20 O4	5,10,15-trimethyl-4,9,13-trioxatetracyclo[10.3.0.0Âl,âµ.0â¸,Âaâ°]pentadec-1(15)-en-14-one	-0.00175033419230886	-6.62663604610399	23.0722801113981	level3	mzCloud	NA	NA	NA	NA	NA	NA	NA	NA	NA	2.16254e+06	1.07478e+06	716784	1.08783e+06	1.73844e+06	2.12966e+06	1.55819e+06	1.36418e+06	4.13177e+06	4.82466e+06	1.03023e+06	2.09428e+06	1.63326e+06	1.41733e+06	740030	2.57789e+06	3.05924e+06	1.72226e+06	1.68726e+06	2.86496e+06	2.67361e+06	3.95689e+06	1.84032e+06	1.45586e+06	2.36044e+06	1.89045e+06	2.04488e+06	960415	1.17344e+06	2.22348e+06
7.498_181.08619	POS	7.498	181.086	C10 H12 O3	NP-012802	0.00027302187834266	1.51612579945949	34.0797812468867	level3	mzCloud	NA	NA	NA	NA	NA	NA	NA	NA	NA	815266	190296	1.05789e+07	401244	4.43339e+06	650268	1.19557e+07	2.52982e+06	253815	506413	9.33558e+06	1.64987e+06	2.07169e+06	490910	1.60309e+06	3.18056e+06	1.27942e+07	633029	797370	1.43448e+06	1.23611e+06	2.44083e+06	5.3423e+06	1.60255e+06	2.06277e+06	3.08777e+06	1.5851e+06	556826	279535	282126
7.502_353.17221	POS	7.502	353.172	C22 H24 O4	(2S)-5,7-dimethoxy-8-(3-methylbut-2-en-1-yl)-2-phenyl-3,4-dihydro-2H-1-benzopyran-4-one	-21.9844512915898	-62426.1291674273	31.6572654374254	level3	mzCloud	NA	NA	NA	NA	NA	NA	NA	NA	NA	15765.9	14431.8	16134.2	13643.1	14921.9	14532.2	14433.2	16096.9	13290.4	14109.9	13929.8	14277.1	14217.2	16040.4	14660	22354.2	54116.1	15657.2	14132.6	13235.4	14157.2	14857.2	13621.4	16243	14711	13656.5	14355.7	14162.1	21451	1.29652e+06
7.535_209.11552	POS	7.535	209.116	C12 H16 O3	NP-022454	-0.00170503445073678	-8.19295039761651	39.1144196520556	level3	mzCloud	NA	NA	NA	NA	NA	NA	NA	NA	NA	2.98164e+06	3.13352e+06	7.47708e+06	1.12196e+06	1.45121e+06	5.55782e+06	2.15001e+06	5.57513e+06	3.13861e+06	2.44106e+06	2.05144e+06	5.27828e+06	2.16013e+06	1.02443e+06	1.21591e+07	5.07963e+06	1.43527e+06	2.02727e+06	1.81621e+06	3.04932e+06	2.00424e+06	3.27961e+06	1.07559e+06	1.608e+06	3.0795e+06	4.17343e+06	1.31994e+06	4.59936e+06	2.09734e+06	2.61445e+06
7.536_209.11485	POS	7.536	209.115	C10 H18 O3	NP-011223	21.9819819352735	118102.950930641	7.26884525227466	level3	mzCloud	NA	NA	NA	NA	NA	NA	NA	NA	NA	2.04244e+06	2.45082e+06	1.06325e+06	3.95106e+06	1.13658e+06	2.91275e+06	1.35e+06	957337	420366	1.90811e+06	1.97729e+06	3.11281e+06	1.48295e+06	542074	2.16423e+06	9.45952e+06	721574	1.07188e+06	1.13968e+06	1.88626e+06	1.63698e+06	2.44938e+06	811228	1.23408e+06	5.93788e+06	2.05164e+06	719184	3.22945e+06	1.61453e+06	2.03195e+06
7.536_271.08613	POS	7.536	271.086	C18 H10 N2 O	7H-benzo[de]benzo[4,5]imidazo[2,1-a]isoquinolin-7-one	-0.00045841023410275	-1.69731709245161	14.7111444468279	level3	mzCloud	NA	NA	NA	NA	NA	NA	NA	NA	NA	1.08226e+06	1.43674e+06	4.54611e+06	1.00621e+06	545603	1.63338e+06	537995	1.94085e+06	1.09586e+06	864405	613726	1.64554e+06	550652	546279	5.20681e+06	1.41957e+06	429187	843798	670315	1.35426e+06	839136	1.38844e+06	491538	481993	1.10495e+06	1.20153e+06	395163	1.46073e+06	1.07411e+06	1.07175e+06
7.539_341.21127	POS	7.539	341.211	C22 H30 O4	4-hydroxy-3-[(2E,6E)-4-hydroxy-3,7,11-trimethyldodeca-2,6,10-trien-1-yl]benzoic acid	-18.0104127366406	-50278.3033542269	13.4761333460426	level3	mzCloud	NA	NA	NA	NA	NA	NA	NA	NA	NA	11162.3	12366.5	10968.5	11333.3	13252.3	10970.2	11493.2	12271.5	10988.6	11014.9	11262.8	11637.1	11121.7	11487.8	10674	17139.5	10425.9	11051.6	11191.9	10571.6	10980.1	11181.5	10871.3	11688.7	11284	11007	11432.9	10730.4	1.78289e+06	11210.6
7.553_255.13829	POS	7.553	255.138	C17 H20 O3	NP-020403	-18.0102306247266	-66179.7173171395	22.4926361205659	level3	mzCloud	NA	NA	NA	NA	NA	NA	NA	NA	NA	22298.6	22263.6	24326.7	22928.6	26266.7	22812.1	23641.8	81502.4	21235.1	22365.6	22832.3	21601.1	21508.1	29455.2	66894.7	34465.7	57935.2	23248.8	24365.7	21610.9	23127.3	22292.4	22420.8	22905	20657.2	22746.7	23389	22107.9	26229.9	23497.9
7.598_255.09034	POS	7.598	255.09	C18 H10 N2	acenaphtho[1,2-b]quinoxaline	-0.00125435599852608	-4.93676906932731	23.4859270990237	level3	mzCloud	NA	NA	NA	NA	NA	NA	NA	NA	NA	1.31177e+06	452161	856092	697167	213468	1.6473e+06	1.10344e+06	1.35545e+06	500330	755869	633105	758697	1.2406e+06	331034	1.06291e+06	961765	243250	1.14067e+06	921731	406972	638421	886357	847702	546075	1.19793e+06	395754	1.38397e+06	544686	592338	2.17217e+06
7.602_199.06030	POS	7.602	199.06	C9 H8 O4	4-oxo-4,5,6,7-tetrahydrobenzo[b]furan-3-carboxylic acid	18.0107669356983	100036.330757833	15.9701095732238	level3	mzCloud	NA	NA	NA	NA	NA	NA	NA	NA	NA	7.38536e+07	9.93468e+07	9.37514e+07	7.74711e+07	2.37578e+07	8.95145e+07	7.22909e+07	3.56341e+07	8.64968e+07	5.51446e+07	9.33988e+07	3.82131e+07	6.54507e+07	8.96811e+07	6.595e+07	3.6315e+07	8.61981e+07	5.91782e+07	8.17814e+07	8.48986e+07	7.97621e+07	7.95941e+07	8.87868e+07	8.72048e+07	1.00686e+08	9.16546e+07	7.36539e+07	8.6127e+07	7.96156e+07	7.7645e+07
7.603_333.16721	POS	7.603	333.167	C17 H26 O5	NP-019547	21.9819115256197	70868.6942348011	19.3378417513497	level3	mzCloud	NA	NA	NA	NA	NA	NA	NA	NA	NA	3.50324e+08	7.67873e+08	3.14857e+08	5.90151e+08	1.76113e+08	4.63839e+08	3.58518e+08	2.31145e+08	2.48545e+08	2.72739e+08	7.21714e+08	2.05739e+08	2.33876e+08	4.31887e+08	3.28356e+08	1.96179e+08	6.95498e+08	3.45559e+08	3.18267e+08	4.56744e+08	4.73166e+08	3.23335e+08	3.16984e+08	3.38085e+08	4.13688e+08	3.08505e+08	3.59769e+08	2.75521e+08	4.06834e+08	4.02597e+08
7.611_211.14421	POS	7.611	211.144	C11 H18 N2 O2	NP-011220	0.00010644542967952	0.506552948497103	26.3255444115189	level3	mzCloud	NA	NA	NA	NA	NA	NA	NA	NA	NA	111093	30920	66953.4	22430.8	85720.8	52530.5	73861.9	24209.8	29579.5	115301	214641	20115.2	30338.9	113671	24131.9	158320	1.17753e+07	215341	20010.8	32137.1	16006.7	127253	31204.5	55396.3	44754.4	33086.8	49871	104354	141176	38780.5
7.614_259.09451	POS	7.614	259.095	C13 H16 O4	NP-007992	21.9823788575583	93104.3052728146	23.1654932652669	level3	mzCloud	NA	NA	NA	NA	NA	NA	NA	NA	NA	1.43702e+07	1.42891e+07	3.36992e+07	2.24591e+06	6.70215e+06	1.44273e+07	6.08917e+06	1.63713e+07	7.69813e+06	7.30879e+06	1.39986e+07	9.68427e+06	2.10076e+07	1.40699e+07	2.07676e+07	8.18169e+06	1.52446e+07	1.15289e+07	3.56404e+07	1.60824e+07	1.39259e+07	1.44638e+07	2.74581e+07	1.6272e+07	1.06192e+07	3.2627e+07	9.77017e+06	3.99601e+07	1.16516e+07	8.77112e+06
7.628_211.13079	POS	7.628	211.131	C8 H14 N6 O	3-[(3-Amino-1H-1,2,4-triazol-5-yl)amino]azepan-2-one	0.00060249113647614	2.86732721951227	25.5471302975978	level3	mzCloud	NA	NA	NA	NA	NA	NA	NA	NA	NA	5.45707e+06	2.25145e+06	2.19867e+06	5.02281e+06	3.54327e+06	1.19106e+06	5.30898e+06	3.40301e+06	2.82054e+06	4.17726e+06	3.66951e+06	3.08872e+06	3.60096e+06	4.94398e+06	1.22692e+06	3.01858e+06	4.08865e+06	2.42982e+06	1.2657e+06	5.15714e+06	7.3943e+06	2.54938e+06	2.72131e+06	3.44148e+06	2.31118e+06	3.59279e+06	6.15283e+06	918527	1.29089e+06	3.26477e+06
7.65_263.12603	POS	7.65	263.126	C15 H18 O4	(3aR,4aS,5R,8S,9aR)-5-hydroxy-4a,8-dimethyl-3-methylidene-2H,3H,3aH,4H,4aH,5H,6H,8H,9H,9aH-azuleno[6,5-b]furan-2,6-dione	-0.0017563702471648	-6.70062123054565	30.974301247481	level3	mzCloud	NA	NA	NA	NA	NA	NA	NA	NA	NA	1.64281e+06	5.3424e+06	4.87804e+06	4.52277e+06	8.1897e+06	3.20016e+06	4.47379e+06	1.70345e+06	5.09269e+06	6.19088e+06	4.48527e+06	6.05779e+06	4.35321e+06	5.28122e+06	3.94172e+06	7.8215e+06	4.63082e+06	4.99551e+06	4.8103e+06	7.87837e+06	4.56807e+06	4.06231e+06	5.26593e+06	4.70231e+06	6.14831e+06	4.99455e+06	6.07884e+06	5.92218e+06	4.83691e+06	4.58099e+06
7.683_167.10740	POS	7.683	167.107	C10 H14 O2	6-Pentyl-2H-pyran-2-one	0.0007238227101709	4.35776889610822	40.8097774552706	level3	mzCloud	NA	NA	NA	NA	NA	NA	NA	NA	NA	1.83492e+06	644058	2.39335e+06	1.11149e+06	1.33794e+06	2.63222e+06	1.95764e+06	3.47155e+06	1.08593e+06	1.40018e+06	1.47643e+06	1.34851e+06	1.73166e+06	2.3135e+06	1.72413e+06	1.17307e+06	823377	1.66273e+06	1.42746e+06	942562	1.7836e+06	1.19251e+06	1.30506e+06	1.08476e+06	1.51032e+06	1.02187e+06	4.46058e+06	1.19471e+06	1.37561e+06	2.81177e+06
7.683_255.09167	POS	7.683	255.092	C10 H14 N4 O2 S	2-{[1-Cyano-2-(dimethylamino)vinyl]sulfonyl}-3-(dimethylamino)acrylonitrile	0.00063795643174557	2.51081165554809	10.04461778561	level3	mzCloud	NA	NA	NA	NA	NA	NA	NA	NA	NA	946919	180452	901377	505430	423529	992310	1.12419e+06	1.2064e+06	515126	583475	264489	649757	919779	1.21695e+06	696475	556518	344408	946733	727562	404015	776834	232278	484067	396288	727534	462341	1.83511e+06	484138	555942	1.25982e+06
7.687_343.15466	NEG	7.687	343.155	C19 H22 O3	NP-014839	46.0050452559375	154298.109856754	55.6546080050725	level3	mzCloud	NA	NA	NA	NA	NA	NA	NA	NA	NA	456.879	461.471	388.24	425.41	459.653	433.716	428.024	433.578	379.448	418.426	461.806	457.316	399.244	426.661	2907.27	533.339	400.78	421.265	398.366	398.041	414.822	381.773	367.739	372.189	464.617	406.543	402.129	400.043	486.488	387.531
7.695_227.08438	POS	7.695	227.084	C10 H14 N2 O2 S	N'1-(1-methylethylidene)-4-methylbenzene-1-sulfonohydrazide	-0.00049860247244737	-2.20544837769212	31.2413717333545	level3	mzCloud	NA	NA	NA	NA	NA	NA	NA	NA	NA	7.71603e+07	1.35794e+08	1.06181e+08	7.8383e+07	2.77709e+07	1.00908e+08	1.07719e+08	3.7291e+07	9.33428e+07	5.72918e+07	1.31723e+08	3.81211e+07	7.04297e+07	9.06668e+07	8.25696e+07	1.27651e+08	1.19225e+08	1.06796e+08	1.21083e+08	9.80493e+07	1.07458e+08	9.15005e+07	1.14063e+08	6.18249e+07	1.08185e+08	9.982e+07	1.01515e+08	1.03278e+08	5.65059e+07	7.82498e+07
7.701_263.05783	POS	7.701	263.058	C13 H11 Cl N2 O2	N-(3-chlorophenyl)-N'-[2-(2-furyl)vinyl]urea	-0.00034746351053627	-1.3259389820894	28.1952917727827	level3	mzCloud	NA	NA	NA	NA	NA	NA	NA	NA	NA	146535	137087	40483.5	133947	136304	167451	143114	480320	109468	56423.6	128158	164567	97099.1	115575	105859	161927	149534	161606	134931	77711.6	175929	93420	118452	111046	139689	131852	164723	125755	173838	127594
7.705_283.16466	POS	7.705	283.165	C14 H22 N2 O4	2-(3-{[3-(Tetrahydro-2H-pyran-4-ylamino)-3-oxetanyl]methyl}-1,2-oxazol-5-yl)ethanol	-0.00057773316086695	-2.04755225366231	25.1003443663182	level3	mzCloud	NA	NA	NA	NA	NA	NA	NA	NA	NA	1.01223e+08	1.33426e+08	9.62558e+07	7.42772e+07	5.99596e+07	1.64082e+08	1.66197e+08	9.48016e+07	1.17774e+08	8.73419e+07	1.1141e+08	7.39101e+07	1.07724e+08	8.34898e+07	1.18175e+08	5.49504e+07	1.22113e+08	5.98471e+07	5.9463e+07	1.03932e+08	1.16277e+08	1.22778e+08	1.2375e+08	1.33834e+08	1.26012e+08	1.36223e+08	1.03944e+08	1.15137e+08	1.92355e+08	1.18643e+08
7.707_349.10550	POS	7.707	349.106	C19 H18 O5	7-{[(2E)-3-methyl-4-(4-methyl-5-oxo-2,5-dihydrofuran-2-yl)but-2-en-1-yl]oxy}-2H-chromen-2-one	0.00081702335700129	2.50531958327042	38.6350513115273	level3	mzCloud	NA	NA	NA	NA	NA	NA	NA	NA	NA	6178.98	6696.88	7750.14	6120.27	7533.29	6668.29	7279.13	7630.6	6196.53	7359.58	5859.32	6988.18	6300.3	7562.67	6647.43	9708.09	6412.62	6256.74	7689.46	6015.74	7286.12	7078.26	7339.52	6785.47	6511.51	6745.03	7434.77	6577.83	7215.81	6192.1
7.781_269.17384	POS	7.781	269.174	C15 H24 O4	4,7-dihydroxy-4-(hydroxymethyl)-3,4a,8,8-tetramethyl-1,4,4a,5,6,7,8,8a-octahydronaphthalen-1-one	-0.00089208047842248	-3.32657989656864	14.5158807958946	level3	mzCloud	NA	NA	NA	NA	NA	NA	NA	NA	NA	2.42551e+06	1.36428e+06	875958	1.63566e+06	1.38731e+06	970056	2.09462e+06	1.0672e+06	1.54934e+06	1.83139e+06	1.38912e+06	1.34776e+06	1.23115e+06	2.02857e+06	747796	3.14528e+06	1.07373e+06	1.58904e+06	2.17944e+06	1.92298e+06	1.29497e+06	770759	1.16377e+06	1.93718e+06	932943	1.65706e+06	844800	1.18312e+06	889831	1.97e+06
7.787_289.14285	POS	7.787	289.143	C17 H22 O5	NP-009821	-18.0111515196942	-58831.7630983273	9.35506177821308	level3	mzCloud	NA	NA	NA	NA	NA	NA	NA	NA	NA	2.17051e+06	1.74347e+06	335785	1.77206e+06	3.26385e+06	2.6705e+06	1.63033e+06	1.05425e+06	1.96255e+06	1.57025e+06	2.32716e+06	2.23714e+06	4.72097e+06	2.21992e+06	2.20133e+06	2.3761e+06	1.75889e+06	2.07132e+06	3.33662e+06	3.26758e+06	3.16298e+06	4.06561e+06	4.14626e+06	1.70454e+06	1.95385e+06	2.23767e+06	2.07854e+06	3.73639e+06	2.54882e+06	3.48039e+06
7.859_351.12292	POS	7.859	351.123	C21 H20 O6	NP-019984	-18.0103442089385	-48924.4030202879	23.1300979842635	level3	mzCloud	NA	NA	NA	NA	NA	NA	NA	NA	NA	12536.2	13189.6	15974.6	16824.4	15840.7	14311.1	15966.9	28125	12388.5	16672.5	15592.9	12683.8	15063.1	14530.3	12722	23486.1	13807.3	13645.1	18579.5	11313.4	174677	14417.9	15776.9	12931.2	17947	14400.7	14418.1	14531.3	16645.9	15254.2
7.862_311.13015	POS	7.862	311.13	C20 H14 N4	5,6-diphenyl-3-(2-pyridyl)-1,2,4-triazine	0.00102765276346872	3.31370645225995	32.458371336541	level3	mzCloud	NA	NA	NA	NA	NA	NA	NA	NA	NA	3141.59	3313.37	3720.12	3357.8	4565.44	3270.94	3390.69	6037.11	3196.13	3300.57	3506.65	3520.98	3628.77	3357.4	3469.97	5180.15	3099.64	3458.72	4373.92	3114.64	117611	3737.85	3335.44	3299.97	3343.84	3430.63	3619.77	3174.11	3751.75	3136.14
7.873_269.13898	POS	7.873	269.139	C14 H22 O6	methyl 2-ethyl-4-[(3R,4R,5S)-5-hydroxy-4,5-dimethyl-2-oxooxolan-3-yl]-2-methyl-3-oxobutanoate	-18.0099378392187	-62940.6399877187	29.8932603553701	level3	mzCloud	NA	NA	NA	NA	NA	NA	NA	NA	NA	291879	53828.9	643309	466056	174841	268148	214988	249777	23889.4	149481	194925	159721	25364.2	48722	12677.9	849751	18568.3	28152.5	16167.1	23332.4	38654.1	230681	45860.7	413184	314797	23687.6	54537	17818	204512	152666
7.877_237.11404	POS	7.877	237.114	C14 H12 N4	3,6-diphenyl-1,2-dihydro-1,2,4,5-tetraazine	0.00057194059880316	2.42238707675044	7.13690878896097	level3	mzCloud	NA	NA	NA	NA	NA	NA	NA	NA	NA	1.7244e+06	640506	5.46042e+06	1.58328e+06	3.53771e+06	805828	3.50958e+06	1.76253e+06	1.28407e+06	425022	1.20759e+07	1.12184e+06	1.06184e+06	517778	479565	1.60459e+06	702641	676866	92576.6	699819	541207	1.13999e+06	715742	2.86713e+06	1.19079e+06	1.18385e+06	1.45449e+06	211643	642416	323169
7.884_337.14363	POS	7.884	337.144	C22 H16 N4	N3-benzylphenanthro[9,10-e][1,2,4]triazin-3-amine	-0.00114037709101922	-3.39259113595222	46.1849796493147	level3	mzCloud	NA	NA	NA	NA	NA	NA	NA	NA	NA	3442.61	2904.63	3794.67	2704.16	4467.45	3473.01	3658.07	4788.07	3310.3	3334.99	3097.51	3506.1	3344.09	3321.81	2981.15	4288.63	2739.99	2986.05	3543.52	2631.29	21377.8	3395.38	3055.7	3519.23	2818.75	3243.3	3116.39	3137.79	3562.28	3416.21
7.902_353.13802	POS	7.902	353.138	C21 H22 O6	3-[(2H-1,3-benzodioxol-5-yl)methyl]-4-[(3,4-dimethoxyphenyl)methyl]oxolan-2-one	-18.0108935544162	-48659.463547748	26.5451788194727	level3	mzCloud	NA	NA	NA	NA	NA	NA	NA	NA	NA	3902.55	3863.59	4160.66	3541.36	5973.3	4232.84	4677.18	6286.81	3754.7	4160.5	3964.84	4759.6	3546.01	4415.81	3379.85	5063.4	3711.91	3558.61	3871.35	3479.45	6650.41	4785.08	3332.74	3790.32	3421.94	3578.74	3598.54	3402.85	4732.83	3949.9
7.927_225.14786	POS	7.927	225.148	C13 H20 O3	NP-007909	-0.00066452561733854	-2.96476277321204	31.5691120464465	level3	mzCloud	NA	NA	NA	NA	NA	NA	NA	NA	NA	695261	190322	650064	204246	477823	223308	349630	213619	619360	663310	236594	287082	204270	336650	192547	310918	250171	306325	158730	368479	400115	287969	147588	248369	324414	355138	245468	147111	289166	487421
7.971_460.27252	POS	7.971	460.273	C26 H34 O6	NP-015331	17.0297065305079	38508.2270494344	16.4477971307868	level3	mzCloud	NA	NA	NA	NA	NA	NA	NA	NA	NA	4.05861e+09	4.96988e+09	3.78168e+09	4.62021e+09	1.37242e+09	3.80207e+09	1.45219e+09	2.70942e+09	3.02818e+09	1.54385e+09	4.71563e+09	1.89871e+09	1.80907e+09	3.51312e+09	2.54753e+09	9.28482e+09	4.11619e+09	3.49721e+09	4.41471e+09	3.66863e+09	3.8656e+09	2.93685e+09	4.01145e+09	2.59535e+09	5.91776e+09	3.37143e+09	2.28692e+09	4.3003e+09	3.40085e+09	2.77968e+09
7.971_515.13987	POS	7.971	515.14	C24 H23 N3 O5 S2	methyl 2-[({5-[(benzoylamino)methyl]-2-thienyl}sulfonyl)amino]-3-(1H-indol-3-yl)propanoate	17.0246858127502	34247.4649843592	24.8193524509941	level3	mzCloud	NA	NA	NA	NA	NA	NA	NA	NA	NA	4.2199e+08	5.68387e+08	4.59427e+08	4.6454e+08	1.77354e+08	4.74806e+08	9.6562e+07	3.19625e+08	3.21838e+08	1.35323e+08	5.39465e+08	2.08806e+08	1.55921e+08	4.71174e+08	2.12561e+08	7.58508e+08	4.55802e+08	4.09288e+08	5.14778e+08	4.02016e+08	4.81727e+08	3.53514e+08	4.77061e+08	2.76011e+08	4.47813e+08	3.92523e+08	2.33967e+08	4.42757e+08	3.75006e+08	2.83941e+08
8.023_286.18002	POS	8.023	286.18	C18 H23 N O2	4-[3-(benzylamino)butyl]-2-methoxyphenol	-0.00013232664059614	-0.46402252946077	14.0334302704325	level3	mzCloud	NA	NA	NA	NA	NA	NA	NA	NA	NA	427850	507039	407415	475942	302581	419079	247382	6.71351e+06	317908	235390	521355	318163	265635	380863	307302	656443	440336	409496	539620	448159	493173	395393	477512	332657	398120	547460	314118	475500	415007	337718
8.046_289.17919	POS	8.046	289.179	C18 H24 O3	Estriol	-0.00063323298923023	-2.19740916083797	34.834501910397	level3	mzCloud	NA	NA	NA	NA	NA	NA	NA	NA	NA	154546	31441	1.80162e+06	148395	378893	529801	776444	1.45477e+06	108135	693255	118539	400119	739530	256600	632234	1.60168e+06	325136	166711	420520	385509	2.38244e+06	3.56695e+06	563399	417873	2.01429e+06	170183	1.49511e+06	838007	370764	360514
8.071_370.26088	POS	8.071	370.261	C20 H32 O5	5-trans-Prostaglandin E2	17.0286328097696	48345.8984135051	33.3846197988814	level3	mzCloud	NA	NA	NA	NA	NA	NA	NA	NA	NA	3.11473e+07	3.60155e+07	3.57343e+07	2.45652e+07	9.42474e+06	3.43814e+07	4.85834e+07	1.60495e+07	2.51291e+07	1.93824e+07	2.83042e+07	1.37747e+07	2.1982e+07	2.90108e+07	2.27966e+07	2.58826e+07	2.69648e+07	2.03047e+07	1.61526e+07	2.86614e+07	2.80444e+07	2.30555e+07	2.80822e+07	2.7252e+07	3.78112e+07	3.66979e+07	2.26442e+07	2.72815e+07	6.11287e+07	3.10231e+07
8.083_281.17401	POS	8.083	281.174	C16 H24 O4	NP-016516	-21.9826785629996	-78462.6402796624	28.475869736921	level3	mzCloud	NA	NA	NA	NA	NA	NA	NA	NA	NA	2.26792e+06	2.08485e+06	2.96138e+06	1.17514e+06	855606	3.24273e+06	2.10868e+06	2.42789e+06	1.38314e+06	9.1802e+06	8.17549e+06	9.3458e+06	1.08921e+07	4.06868e+06	3.77614e+06	2.5342e+06	1.03005e+06	1.58293e+06	2.14186e+06	2.24457e+06	3.7068e+06	4.98546e+06	1.24959e+06	1.02273e+06	204838	4.67263e+06	772149	2.61888e+06	1.70388e+06	5.78679e+06
8.083_281.17417	POS	8.083	281.174	C16 H26 O5	13,14-dihydro-15-keto-tetranor Prostaglandin D2	-18.0111322030935	-60403.9559145458	33.6846828548839	level3	mzCloud	NA	NA	NA	NA	NA	NA	NA	NA	NA	2.26792e+06	2.08485e+06	2.96138e+06	1.18274e+06	855606	3.24273e+06	2.10868e+06	2.42789e+06	1.38314e+06	9.1802e+06	8.17549e+06	9.3458e+06	1.08921e+07	4.06868e+06	3.77614e+06	2.5342e+06	1.03005e+06	1.58293e+06	2.03934e+06	2.24457e+06	3.7068e+06	4.98546e+06	1.24959e+06	1.01911e+06	372291	4.67263e+06	772149	2.61888e+06	1.7135e+06	5.78679e+06
8.098_251.16564	POS	8.098	251.166	C15 H22 O3	(1R,2R,6R,9R)-2,11,11-trimethyl-3-oxotricyclo[4.3.2.0Âa,âµ]undecane-9-carboxylic acid	0.00148039397964794	5.91786199954068	18.6913661028846	level3	mzCloud	NA	NA	NA	NA	NA	NA	NA	NA	NA	776047	684158	588246	778084	308249	1.08031e+06	1.08937e+06	1.2574e+06	350495	1.26346e+06	1.2568e+06	887449	1.5076e+06	765808	1.14198e+06	3.7757e+06	802929	1.44564e+06	1.06378e+06	897387	1.94651e+06	2.05555e+06	3.71904e+06	1.82406e+06	1.39265e+06	1.05056e+06	692641	648123	1.16754e+06	595020
8.098_447.27451	NEG	8.098	447.275	C27 H36 N4 O2	2-[(1S,4S,5S)-4-{[(Benzylcarbamoyl)amino]methyl}-5-isopropyl-2-methyl-2-cyclohexen-1-yl]-N-(3-pyridinylmethyl)acetamide	-0.0020402126504564	-4.55116274746453	21.2377926268917	level3	mzCloud	NA	NA	NA	NA	NA	NA	NA	NA	NA	1.69736e+06	3.49584e+06	1.60619e+06	2.08082e+06	1.6803e+06	993012	597617	2.73648e+06	2.77004e+06	2.13657e+06	1.3271e+06	2.31551e+06	1.768e+06	2.0541e+06	2.30579e+06	2.87353e+06	2.18987e+06	1.29569e+06	931997	567030	1.2141e+06	669922	1.44171e+06	822445	1.54214e+06	493590	422013	2.25956e+06	1.33544e+06	2.17962e+06
8.1_298.27580	POS	8.1	298.276	C16 H32 O2	Palmitic Acid	41.0282505086589	160116.350516233	22.7410161592722	level3	mzCloud	NA	NA	NA	NA	NA	NA	NA	NA	NA	519539	573370	123714	228547	151537	228093	164953	667905	247258	530262	981050	117378	971314	938485	244510	812781	521655	1.05663e+06	463719	497117	7.1747e+06	1.31577e+06	2.71321e+06	947136	461760	965052	796506	154617	1.12632e+06	116803
8.109_301.08487	POS	8.109	301.085	C15 H13 Cl N4 O	7-chloro-4-[(5-propyl-2-pyrimidinyl)oxy]quinazoline	-0.00019593523438743	-0.652948141356268	6.87146961558448	level3	mzCloud	NA	NA	NA	NA	NA	NA	NA	NA	NA	30541.2	35848.9	35563.4	54264.5	28434.8	38194.8	35530.5	25325.1	32042.8	32218.2	34584.8	27041.7	74426.2	39458.5	54627.9	36682.2	36195.9	40210.6	60244.5	37559.7	50371.3	44170	32211.2	41081.4	31251.9	103315	40625.9	35977.8	32141.9	38105.7
8.122_249.18456	POS	8.122	249.185	C16 H26 O3	tetranor-12(R)-HETE	-18.0109094217867	-67662.314815294	25.3418386132306	level3	mzCloud	NA	NA	NA	NA	NA	NA	NA	NA	NA	1.04159e+06	1.30596e+06	716943	117002	611790	1.10766e+06	938944	1.04013e+06	78350.8	677862	762409	758211	898157	814641	906175	612847	2.95885e+06	723650	438997	915636	1.4639e+06	1.00068e+06	650541	921368	447667	879213	926786	712010	1.08106e+06	1.04527e+06
8.128_299.18591	NEG	8.128	299.186	C16 H28 O5	13,14-dihydro-15-keto-tetranor Prostaglandin F1?	-0.00048412406249553	-1.61270574527021	59.6876228425688	level3	mzCloud	NA	NA	NA	NA	NA	NA	NA	NA	NA	440907	114581	624101	467022	318984	465655	592898	907126	458184	669447	818482	761682	1.03428e+06	1.04769e+06	376238	791396	883579	462545	616881	1.49716e+06	503614	926413	616981	258401	697383	732526	829116	483459	559789	605231
8.137_459.20167	NEG	8.137	459.202	C19 H36 O10	NP-013285	35.9780970889079	84807.8288897348	17.3883172947122	level3	mzCloud	NA	NA	NA	NA	NA	NA	NA	NA	NA	1.07019e+09	8.47925e+08	7.12146e+08	6.69789e+08	8.64097e+08	6.61633e+08	6.15058e+07	5.44104e+08	9.12668e+08	2.23323e+08	9.06024e+08	1.0541e+09	3.34144e+08	1.68147e+09	2.37671e+08	7.16025e+08	1.20362e+09	4.89861e+08	6.9143e+08	6.00149e+08	9.18173e+08	3.17374e+08	9.91806e+08	2.77672e+08	4.42241e+08	7.25737e+08	2.13976e+08	9.84013e+08	1.2305e+09	1.27019e+09
8.171_357.20523	POS	8.171	357.205	C20 H30 O4	Bicyclo Prostaglandin E2	21.9835462910467	65776.7758640043	51.3700438006862	level3	mzCloud	NA	NA	NA	NA	NA	NA	NA	NA	NA	32606.2	129860	278333	191297	41089.9	75332.1	153511	300175	142234	227314	96902.4	136418	125469	62610.5	163153	206682	431070	51627.4	133330	71544.3	290569	344031	68223.4	98425.7	238802	166904	159831	83011.6	113878	67531.2
8.173_251.05936	POS	8.173	251.059	C10 H10 N4 O2 S	4-Methyl-3-[(2-nitrobenzyl)thio]-4H-1,2,4-triazole	-0.00036673399614528	-1.46662830825482	4.82344828309362	level3	mzCloud	NA	NA	NA	NA	NA	NA	NA	NA	NA	1.02909e+06	486177	906717	565324	266625	1.32876e+06	1.18567e+06	825163	762516	611956	558674	504053	1.22584e+06	495902	490472	668717	341101	1.0647e+06	713302	958342	1.57822e+06	1.2472e+06	655159	658438	514712	594336	1.97681e+06	420576	389143	1.47513e+06
8.174_251.09712	POS	8.174	251.097	C11 H14 N4 O S	2-(4-fluorophenyl)-5-(4-methyl-1,2,3-thiadiazol-5-yl)-1,3,4-oxadiazole	0.00097598880992677	3.90256855219946	9.29852405809356	level3	mzCloud	NA	NA	NA	NA	NA	NA	NA	NA	NA	806276	449090	1.03596e+06	551938	298191	1.21183e+06	1.63867e+06	932843	574433	549847	408350	372968	1.28268e+06	414334	430327	550707	264046	821553	864028	762131	1.4745e+06	870658	523658	617186	531415	432484	1.78762e+06	318261	427224	1.29298e+06
8.182_309.20777	POS	8.182	309.208	C18 H30 O5	2,3-dinor-8-iso Prostaglandin F2?	-18.0088422910139	-55206.3996078007	24.0689124056407	level3	mzCloud	NA	NA	NA	NA	NA	NA	NA	NA	NA	1.44659e+06	2.02757e+06	896731	974736	749265	1.8941e+06	1.10134e+06	1.95226e+06	947062	857902	1.13743e+06	1.00615e+06	1.70905e+06	2.44912e+06	1.37901e+06	1.04278e+06	1.49384e+06	1.07983e+06	2.23707e+06	1.42481e+06	1.99745e+06	2.1846e+06	850467	1.05387e+06	1.10519e+06	1.47348e+06	682440	1.42265e+06	1.20566e+06	975739
8.202_321.24384	POS	8.202	321.244	C20 H32 O3	(+/-)5(6)-EET	0.00138611037169767	4.32841427425615	25.7446009196158	level3	mzCloud	NA	NA	NA	NA	NA	NA	NA	NA	NA	237589	44501.4	417161	292910	381436	611651	478901	1.25403e+06	188620	616600	57372.8	738244	531488	411236	596417	3.08511e+06	296196	282593	489954	447128	2.88322e+06	5.39311e+06	914000	195920	4.56742e+06	205560	1.93249e+06	1.01279e+06	338643	374517
8.212_462.30888	POS	8.212	462.309	C29 H39 N3 O2	NP-020557	-0.00262750883393892	-5.6958264807564	14.1297429130819	level3	mzCloud	NA	NA	NA	NA	NA	NA	NA	NA	NA	198749	64350.4	188925	783501	96200.7	2.22451e+06	791062	6.79595e+06	445972	1.14835e+06	835179	2.29033e+06	694196	104602	1.16022e+06	1.91725e+06	727200	1.15037e+06	871486	351629	1.05992e+06	898078	107431	870315	412967	283999	1.85362e+06	1.75379e+06	632266	789037
8.221_269.13999	POS	8.221	269.14	C15 H13 N3 O	3-(3,4-dimethylphenyl)-3,4-dihydro-1,2,3-benzotriazin-4-one	17.0268467238015	67807.444194511	11.4561697354772	level3	mzCloud	NA	NA	NA	NA	NA	NA	NA	NA	NA	5.47517e+06	989038	4.45509e+06	2.37588e+06	4.16007e+06	3.99695e+06	4.1724e+06	4.34163e+06	3.55694e+06	3.38319e+06	3.49753e+06	2.63308e+06	4.15946e+06	1.86664e+06	3.55226e+06	2.26611e+06	2.52963e+06	3.72002e+06	1.71178e+06	4.41639e+06	2.42929e+06	3.5803e+06	1.2423e+06	2.10275e+06	2.82227e+06	3.40069e+06	5.33332e+06	4.5868e+06	1.88723e+06	3.08899e+06
8.238_279.11178	POS	8.238	279.112	C17 H14 N2 O2	(3E)-4-methyl-3-(phenylmethylidene)-2,3,4,5-tetrahydro-1H-1,4-benzodiazepine-2,5-dione	-0.00102855410762004	-3.69843101078323	12.5011723449175	level3	mzCloud	NA	NA	NA	NA	NA	NA	NA	NA	NA	1.45692e+06	1.15481e+06	1.04999e+06	932686	852943	581309	860601	688663	1.28871e+06	1.18329e+06	882868	853203	720241	1.20119e+06	476715	2.04311e+06	669531	1.3366e+06	1.19629e+06	1.39964e+06	670189	412216	875394	1.07459e+06	637959	982909	636530	755187	480855	1.01865e+06
8.238_339.15897	POS	8.238	339.159	C20 H20 N4	11-piperidino-2,3-dihydro-1H-cyclopenta[4,5]pyrido[1,2-a]benzimidazole-4-carbonitrile	0.00090215360137335	2.85339227360477	15.3395778989808	level3	mzCloud	NA	NA	NA	NA	NA	NA	NA	NA	NA	77270.2	68291.2	88407.6	108290	112299	109455	122454	124641	86714.2	97311.2	68491.5	119982	99044	128354	148805	100626	68588.1	105890	157867	99224.3	116597	108010	76232.1	103315	85452.1	91478.8	115747	107001	107240	122013
8.24_363.30190	POS	8.24	363.302	C22 H38 N2 O2	3-pentadecyl-4,5,6,7-tetrahydrobenzo[d]isoxazol-4-one oxime	0.0012969633601756	3.57987094633562	6.15617115157505	level3	mzCloud	NA	NA	NA	NA	NA	NA	NA	NA	NA	6.19123e+06	4.27091e+06	3.9438e+06	2.91008e+06	5.09699e+06	4.39092e+06	3.31581e+06	5.06388e+06	4.75087e+06	3.85419e+06	3.5643e+06	5.04971e+06	2.98686e+06	3.59567e+06	4.48064e+06	5.01132e+06	3.52292e+06	3.75822e+06	3.47519e+06	3.92266e+06	3.09837e+06	3.3899e+06	3.85792e+06	4.01031e+06	3.9423e+06	3.95812e+06	4.97959e+06	3.62577e+06	5.82437e+06	3.77283e+06
8.244_237.14753	POS	8.244	237.148	C12 H22 O3	Ethyl 2-acetyloctanoate	0.00140139205939249	6.54376345401405	8.89076580689625	level3	mzCloud	NA	NA	NA	NA	NA	NA	NA	NA	NA	2.49841e+06	3.76655e+06	4.21437e+06	1.29446e+07	9.33141e+06	6.56358e+06	8.50989e+06	8.98691e+06	7.86025e+06	8.3757e+06	5.38645e+06	9.1663e+06	5.80041e+06	5.61142e+06	6.64712e+06	7.24258e+06	7.34578e+06	1.00605e+07	5.19871e+06	1.442e+07	1.39226e+07	9.58603e+06	6.28419e+06	3.564e+06	4.20493e+06	1.28003e+07	1.22389e+07	3.24452e+06	3.17207e+06	1.07083e+07
8.245_237.14688	POS	8.245	237.147	C14 H20 O3	NP-020240	-0.00163992648441535	-6.94468468895455	21.3743442551592	level3	mzCloud	NA	NA	NA	NA	NA	NA	NA	NA	NA	2.15794e+06	3.53143e+06	5.33211e+06	1.1829e+07	9.04774e+06	5.64407e+06	7.25955e+06	7.90678e+06	7.9026e+06	7.90067e+06	5.0122e+06	8.73795e+06	6.20686e+06	4.87254e+06	7.59494e+06	6.97536e+06	6.47826e+06	1.10313e+07	6.75605e+06	1.51898e+07	1.33202e+07	8.82073e+06	8.75619e+06	3.56748e+06	4.59482e+06	1.54592e+07	1.45618e+07	4.27678e+06	3.06666e+06	9.55425e+06
8.274_209.08624	POS	8.274	209.086	C9 H12 N4 S	5-(3-pyridylmethyl)-1,3,5-triazinane-2-thione	0.00069898578126981	3.35924453402074	9.52937655935986	level3	mzCloud	NA	NA	NA	NA	NA	NA	NA	NA	NA	702711	294016	221454	691876	886633	494131	696145	346149	458548	557265	527210	327556	484494	915329	168877	195432	508108	401383	245903	610266	1.76016e+06	319206	491345	293930	146756	448730	529559	105285	107562	344359
8.275_227.09680	POS	8.275	227.097	C9 H14 N4 O S	3-{[(Cyanoimino)(methylthio)methyl]amino}-2-oxoazepane	0.0006672485250192	2.9512670747291	29.2434311274634	level3	mzCloud	NA	NA	NA	NA	NA	NA	NA	NA	NA	1.08553e+06	560852	411174	1.69123e+06	1.50987e+06	898589	1.18107e+06	640040	635755	928665	1.40511e+06	535803	861320	1.46364e+06	291816	507720	787060	768459	479831	1.02553e+06	2.78921e+06	534890	804988	611175	472794	762318	843225	182181	239761	655582
8.275_229.07457	POS	8.275	229.075	C8 H12 N4 O2 S	N4-methyl-6-(isopropylthio)-5-nitropyrimidin-4-amine	-0.00080002785895771	-3.50784643743279	12.7766129060866	level3	mzCloud	NA	NA	NA	NA	NA	NA	NA	NA	NA	879225	503851	329944	1.53027e+06	1.01476e+06	880754	1.04723e+06	476097	634412	820651	1.4645e+06	346254	837796	1.55482e+06	256063	341288	851422	770773	478587	1.09575e+06	2.88233e+06	580434	756579	616612	428545	879254	852736	221026	138144	603806
8.275_241.11251	POS	8.275	241.113	C10 H16 N4 O S	N1-Cyclohexyl-2-(2-cyanoacetyl)hydrazine-1-carbothioamide	0.00075529177934186	3.14567963805819	5.56078954946675	level3	mzCloud	NA	NA	NA	NA	NA	NA	NA	NA	NA	757087	358119	313426	860587	936414	530672	815061	438296	499368	532714	758201	312302	494871	830105	184491	311833	579936	497727	233444	675280	1.78618e+06	375169	541367	340311	165874	481163	500824	114286	155016	422628
8.297_315.19669	POS	8.297	315.197	C20 H28 O4	NP-002113	-18.0093662483484	-54212.6234593712	42.1283880291147	level3	mzCloud	NA	NA	NA	NA	NA	NA	NA	NA	NA	153151	80971.3	194987	97725	144576	100469	207612	81800.9	208472	431313	110937	170132	138708	126937	321207	113312	174845	182623	134673	211462	70631.7	106092	214239	70717.2	196973	236361	194365	249797	402104	1.654e+07
8.303_373.20052	POS	8.303	373.201	C22 H30 O6	NP-016354	-18.0109934107509	-46157.8620467775	22.086683742921	level3	mzCloud	NA	NA	NA	NA	NA	NA	NA	NA	NA	1.49434e+06	341614	400301	424527	517127	717968	446280	724672	1.11228e+06	504028	117051	1.64326e+06	614554	479900	738886	1.12672e+06	585059	636163	367945	769991	265856	398826	473202	339093	1.23299e+06	614391	390608	656499	1.37016e+06	689710
8.316_547.16216	POS	8.316	547.162	C23 H32 N4 O7 S	4-(2-{[1-Amino-3-(4-methoxyphenyl)-1-oxo-2-propanyl]carbamoyl}-4-{[(methylsulfanyl)acetyl]amino}-1-piperidinyl)-4-oxobutanoic acid	37.9557130144235	74686.6883408716	24.5163323734872	level3	mzCloud	NA	NA	NA	NA	NA	NA	NA	NA	NA	424721	288210	434557	719259	333101	250456	1.24121e+06	738382	472738	854994	407882	475150	690855	416082	661458	573514	447741	530210	584954	601865	744341	661401	943724	538826	580449	856925	405307	775694	591160	521089
8.328_359.05911	NEG	8.328	359.059	C13 H17 Cl N4 O4 S	N-[2-chloro-4-({[2-(2-oxo-1-imidazolidinyl)ethyl]amino}sulfonyl)phenyl]acetamide	0.00048586882809331	1.34938860810435	45.8330513477254	level3	mzCloud	NA	NA	NA	NA	NA	NA	NA	NA	NA	1025.11	1426.67	1055.23	1422.16	976.855	875.605	827.269	910.526	895.477	774.95	1335.14	938.461	1004.1	836.935	1372.64	1539.03	1229.16	1207.8	1139.79	1190.85	2064.85	866.975	1630.35	889.717	1531.07	6122.04	1310.37	1328.65	951.71	766.529
8.349_317.17351	POS	8.349	317.174	C19 H24 O4	4-{3-[(4-hydroxy-3-methoxyphenyl)methyl]-2-methylbutyl}benzene-1,2-diol	-0.00123040351945747	-3.89161972228924	5.26119467449108	level3	mzCloud	NA	NA	NA	NA	NA	NA	NA	NA	NA	916503	822216	1.54874e+06	1.34873e+06	1.37094e+06	1.86227e+06	1.65135e+06	1.6682e+06	1.43337e+06	1.74129e+06	1.23782e+06	1.98513e+06	2.05762e+06	884630	2.04569e+06	1.47978e+06	308840	792177	945787	2.28811e+06	955174	1.17118e+06	1.24904e+06	1.38243e+06	859860	2.15929e+06	588045	829722	477575	1.68784e+06
8.349_331.18928	POS	8.349	331.189	C20 H26 O4	NP-020713	-0.00110096500708323	-3.33440741356348	49.6611094117205	level3	mzCloud	NA	NA	NA	NA	NA	NA	NA	NA	NA	2.82273e+08	3.17002e+08	2.26656e+08	2.3199e+08	1.89179e+08	2.21118e+08	3.31056e+08	1.92515e+08	2.32441e+08	1.87758e+08	2.6319e+08	1.8695e+08	1.48787e+08	2.71911e+08	1.83069e+08	2.22182e+08	2.60677e+08	1.8809e+08	2.20287e+08	2.3157e+08	2.5585e+08	1.91855e+08	2.19954e+08	2.13473e+08	2.96993e+08	2.38554e+08	2.17373e+08	1.73399e+08	5.23721e+08	1.82611e+08
8.359_455.24276	POS	8.359	455.243	C27 H36 O7	13-(acetyloxy)-1-hydroxy-8-(hydroxymethyl)-4,12,12,15-tetramethyl-5-oxotetracyclo[8.5.0.0Â?,â¶.0ÂaÂa,ÂaÂl]pentadeca-3,8-dien-14-yl (2E)-2-methylbut-2-enoate	-18.0106248547194	-38138.218038489	17.9111296821512	level3	mzCloud	NA	NA	NA	NA	NA	NA	NA	NA	NA	1.60766e+07	2.91299e+07	2.4624e+07	2.37304e+07	2.47263e+06	1.07167e+06	3.77641e+07	6.28521e+06	967025	8.4522e+06	847997	1.23718e+06	1.63722e+06	1.47353e+07	1.25028e+07	2.56093e+07	1.90588e+07	1.74318e+07	2.20271e+07	1.94318e+07	1.87475e+07	1.44617e+07	1.96169e+07	1.13934e+06	2.38071e+07	1.94628e+07	1.74819e+07	1.31451e+07	3.55423e+07	1.28072e+07
8.375_235.07220	POS	8.375	235.072	C11 H10 N2 O4	1-acetyl-3-(2-furylmethylene)tetrahydropyrazine-2,5-dione	0.00087125984373415	3.72231369488245	28.0902085085499	level3	mzCloud	NA	NA	NA	NA	NA	NA	NA	NA	NA	32639.9	54210.5	32750.9	38125.9	66443.5	41508.5	59978.2	350276	43612.5	39575.8	25292.8	66746.5	35975.5	45971.9	49872.7	34565.2	21967.4	37792.3	82145.7	33579.9	45463.9	40181.3	29191.5	56023.5	51495.8	34807	50881	80808.8	100682	51467.9
8.381_299.16225	POS	8.381	299.162	C19 H22 O3	7-{[(2E)-3,7-dimethylocta-2,6-dien-1-yl]oxy}-2H-chromen-2-one	-0.0019174343638042	-6.43095765830578	16.5079193832781	level3	mzCloud	NA	NA	NA	NA	NA	NA	NA	NA	NA	3.271e+07	3.41909e+07	2.48175e+07	2.6222e+07	2.1244e+07	2.61112e+07	3.91598e+07	2.40365e+07	2.7055e+07	2.2096e+07	2.62544e+07	2.15245e+07	1.65682e+07	2.3156e+07	2.08841e+07	2.64579e+07	3.15135e+07	2.30258e+07	2.48196e+07	2.52683e+07	2.68024e+07	2.17956e+07	2.5285e+07	2.64109e+07	2.62387e+07	2.55965e+07	2.56323e+07	1.93564e+07	6.08975e+07	2.0442e+07
8.406_299.14024	POS	8.406	299.14	C17 H18 N2 O3	2-(1-Methyl-1H-pyrrol-2-yl)-3-(3,4,5-trimethoxyphenyl)acrylonitrile	0.00122478370440149	4.10819624501675	18.6557950373441	level3	mzCloud	NA	NA	NA	NA	NA	NA	NA	NA	NA	570186	1.06494e+06	1.03361e+06	2.43121e+06	1.97669e+06	3.18995e+06	1.46102e+06	297063	1.08371e+06	3.11083e+06	1.81204e+06	2.84245e+06	4.11465e+06	1.25568e+06	1.83051e+06	735024	1.07331e+06	857337	5.12885e+06	1.5145e+06	2.19517e+06	3.8194e+06	1.03185e+06	457559	3.86295e+06	886749	4.62346e+06	2.41121e+06	2.3093e+06	2.40482e+06
8.406_315.13531	POS	8.406	315.135	C14 H19 N O4 S	4-(3,4-dihydro-2H-1,5-benzodioxepin-7-ylmethyl)-1lambda~6~,4-thiazinane-1,1-dione	17.0245596414063	57301.7849458298	22.7171932574789	level3	mzCloud	NA	NA	NA	NA	NA	NA	NA	NA	NA	1.54698e+06	2.07812e+06	1.56876e+06	4.23586e+06	3.43511e+06	2.40835e+06	2.43789e+06	626808	2.5413e+06	5.79279e+06	2.76358e+06	4.17545e+06	8.22936e+06	1.41507e+06	6.84599e+06	1.96897e+06	2.13777e+06	3.12581e+06	1.06195e+07	3.31718e+06	3.86705e+06	7.53824e+06	3.66781e+06	1.4746e+06	7.08088e+06	2.95094e+06	8.56597e+06	4.75081e+06	3.18271e+06	4.18342e+06
8.409_519.29460	POS	8.409	519.295	C29 H44 O9	(3beta,9xi)-3-(beta-D-Glucopyranosyloxy)-14-hydroxycard-20(22)-enolide	-18.0112077435997	-33584.2942777606	11.4880107483985	level3	mzCloud	NA	NA	NA	NA	NA	NA	NA	NA	NA	2.03425e+06	113737	175365	200535	163455	314618	144460	81118.1	1.37192e+06	2.50718e+06	63530.1	344641	91123.1	211639	765708	1.23128e+06	106805	133901	72615.4	60903.7	670661	60899.3	59453.4	147775	100645	56218.3	50230	95736.7	1.38325e+06	256013
8.481_367.24566	POS	8.481	367.246	C21 H36 O6	4,5-dihydroxy-3,4-bis(hydroxymethyl)-4a,8,8-trimethyl-1,4,4a,5,6,7,8,8a-octahydronaphthalen-1-yl hexanoate	-18.0128031448317	-46877.6770911502	19.2275728709987	level3	mzCloud	NA	NA	NA	NA	NA	NA	NA	NA	NA	1.25891e+06	3.19504e+06	4.32051e+06	2.28774e+06	1.72767e+07	2.68414e+06	6.06839e+06	4.53069e+07	3.24022e+06	3.94503e+06	5.91303e+06	4.74065e+07	1.16636e+06	2.03697e+06	412616	4.367e+06	497759	888727	2.98763e+06	2.35987e+06	2.41472e+06	2.31159e+06	4.38883e+06	5.2662e+06	1.98856e+07	5.61336e+06	2.43536e+06	5.01214e+06	3.91236e+07	2.03376e+06
8.491_343.22571	POS	8.491	343.226	C20 H32 O3	NP-018348	21.9832867766607	68647.327241787	40.8406327587197	level3	mzCloud	NA	NA	NA	NA	NA	NA	NA	NA	NA	121531	31599.2	281973	78211.4	74481.2	122682	372596	1.461e+06	76896.2	316863	45678.4	219061	299890	122497	277858	510175	244644	57776.9	146805	159954	1.14053e+06	2.30344e+06	327976	221720	1.70815e+06	58703.8	498680	248774	104711	158617
8.492_415.32244	POS	8.492	415.322	C27 H42 O3	Primobolan	0.00176830737137834	4.2680429656933	14.7581848535325	level3	mzCloud	NA	NA	NA	NA	NA	NA	NA	NA	NA	1.56516e+06	2.40804e+06	1.38172e+06	157026	1.7987e+06	1.61993e+06	388671	1.21206e+06	2.27219e+06	1.99798e+06	1.07508e+06	1.56891e+06	1.08592e+06	1.91805e+06	1.93394e+06	2.23643e+06	2.07185e+06	2.81045e+06	1.60475e+06	1.08803e+06	1.29206e+06	1.19239e+06	1.00163e+06	1.21398e+06	736278	401194	760983	2.44204e+06	1.27773e+06	2.46874e+06
8.52_299.20148	POS	8.52	299.201	C20 H26 O2	3-methoxy-1,13-dimethyl-9,11,12,13,14,15,16,17-octahydro-8H-cyclopenta[a]phenanthren-17-ol	0.00092044078127173	3.08672543302609	25.1046652495683	level3	mzCloud	NA	NA	NA	NA	NA	NA	NA	NA	NA	77436.6	34826.3	80256.9	29339.4	48431.7	45992.5	84021.7	53115.2	42397.9	69384.8	23779.9	61897.9	47986.4	72462.5	61668.2	36283.6	71807.9	38805.2	70616.8	103402	38743.1	42707.6	64430	42519.8	35277	148306	52841.6	64720.5	157166	1.7774e+06
8.522_343.15646	POS	8.522	343.156	C21 H18 N4 O	3-morpholino-5,6-diphenylpyridazine-4-carbonitrile	0.00123161869851174	3.59966587099199	17.5700136110326	level3	mzCloud	NA	NA	NA	NA	NA	NA	NA	NA	NA	6.82779e+06	6.39317e+06	5.70299e+06	5.71791e+06	6.60394e+06	90724.4	5.98247e+06	1.03315e+06	6.57511e+06	6.0324e+06	381614	102857	6.25004e+06	6.21207e+06	7.49902e+06	7.10698e+06	5.31735e+06	5.46253e+06	6.13307e+06	5.71936e+06	5.35835e+06	6.06683e+06	106428	86424.6	5.95193e+06	260261	6.33698e+06	103961	6.91134e+06	6.07267e+06
8.524_263.16291	POS	8.524	263.163	C16 H24 O4	(1S,6R,11aR,13R,14aS)-1,13-dihydroxy-6-methyl-1H,4H,6H,7H,8H,9H,11aH,12H,13H,14H,14aH-cyclopenta[f]oxacyclotridecan-4-one	-18.0118292879121	-64289.5122241778	16.3647350074388	level3	mzCloud	NA	NA	NA	NA	NA	NA	NA	NA	NA	2.67973e+06	1.56849e+06	2.14195e+06	931309	2.40297e+06	1.36509e+06	2.87331e+06	801169	1.91543e+06	3.55331e+06	3.17484e+06	2.37789e+06	1.98564e+06	2.26257e+06	872111	1.24479e+06	1.3904e+06	1.73499e+06	1.11843e+06	3.58827e+06	4.62298e+06	1.57424e+06	2.11018e+06	2.16613e+06	1.34745e+06	161659	3.19129e+06	448502	825576	1.76634e+06
8.527_506.24228	POS	8.527	506.242	C27 H37 N3 O3 S	2-[(1S,4S,5S)-5-Isopropyl-2-methyl-4-({[(4-methylphenyl)sulfonyl]amino}methyl)-2-cyclohexen-1-yl]-N-methyl-N-(3-pyridinylmethyl)acetamide	21.9794398127344	45482.0213429646	16.0455162403298	level3	mzCloud	NA	NA	NA	NA	NA	NA	NA	NA	NA	1.19262e+06	679746	353988	200617	207908	442505	114064	145882	428290	189481	37411.6	186947	672650	93254.9	772816	471111	38528.6	116870	96517.8	223813	1.09481e+06	518668	1.50592e+06	203490	1.22527e+06	5.32475e+06	900071	1.20353e+06	380360	459173
8.551_315.15980	POS	8.551	315.16	C19 H24 O5	1-[2-hydroxy-4-(3-hydroxy-5-methylphenoxy)-6-methylphenyl]-3-methylbutane-2,3-diol	-18.0098484680344	-54220.0137430857	19.7329521669093	level3	mzCloud	NA	NA	NA	NA	NA	NA	NA	NA	NA	5238.85	5108.6	5034.36	6040.38	6497.39	6063.16	5702.53	5265.92	5292.22	5284.91	4492.99	6097.37	6216.97	6005.13	7293.85	5969.63	4512.06	6103.9	6931.84	5437.1	8564.97	5928.23	6477.23	5252.37	5397.25	17481.2	6451.6	6235.97	6042.88	5938.23
8.569_299.13902	POS	8.569	299.139	C17 H18 N2 O3	methyl 3-{[(benzylamino)carbonyl]amino}-2-methylbenzoate	5.70917450204433e-06	0.0191498377771978	35.2930255387157	level3	mzCloud	NA	NA	NA	NA	NA	NA	NA	NA	NA	756520	1.81624e+06	935645	1.59177e+06	1.71882e+06	2.61019e+06	1.27487e+06	448369	1.17665e+06	1.35991e+06	3.14955e+06	3.47048e+06	1.01341e+06	1.06699e+06	1.41444e+06	1.92519e+06	800700	2.44564e+06	3.85443e+06	2.58777e+06	1.21253e+06	3.49982e+06	1.11085e+06	836508	8.38766e+06	2.93953e+06	6.31521e+06	2.91469e+06	2.05418e+06	967610
8.574_331.18802	POS	8.574	331.188	C16 H22 N6 O2	ethyl 3-amino-1-[6-(4-methylpiperidino)pyridazin-3-yl]-1H-pyrazole-4-carboxylate	0.00031838234355063	0.964267777685196	23.5689110276395	level3	mzCloud	NA	NA	NA	NA	NA	NA	NA	NA	NA	1.83984e+06	6.07101e+06	9.1897e+06	4.364e+06	3.29693e+06	1.27775e+07	6.78848e+06	8.53311e+06	9.7875e+06	5.45479e+06	3.70377e+06	1.3532e+07	1.98357e+06	6.7146e+06	1.38776e+06	5.32197e+06	2.7794e+06	7.65634e+06	2.37056e+06	4.69707e+06	3.04658e+06	4.08217e+06	5.62376e+06	9.74602e+06	4.67968e+06	4.75178e+06	3.68622e+06	8.63097e+06	7.11301e+06	5.49451e+06
8.582_327.15916	POS	8.582	327.159	C20 H22 O4	4-[(3S)-7-hydroxy-8-(3-methylbut-2-en-1-yl)-3,4-dihydro-2H-1-benzopyran-3-yl]benzene-1,3-diol	7.64120375151833e-05	0.234283653785058	15.3705170275162	level3	mzCloud	NA	NA	NA	NA	NA	NA	NA	NA	NA	4268.66	6916.94	7682.14	13033.9	8387.51	5494.37	5702.65	7768.99	5619.02	4760.95	8494.47	8469.43	8085.29	5873.24	7249.27	10871.7	7493.42	6097.59	11700.4	6099.88	8073.76	6515.74	8447.5	6517.98	13134.9	16929.4	6667.41	9301.47	6527.7	5284.29
8.584_313.14357	POS	8.584	313.144	C16 H24 O5	NP-022469	15.97395630218	53936.4811996078	16.9444706454158	level3	mzCloud	NA	NA	NA	NA	NA	NA	NA	NA	NA	14199.7	10461.6	13378.6	8854.13	11060.5	11175.1	10145.3	8218.5	11492.4	9207.47	7056.64	11033	8121.86	15623.8	8447.99	8095.47	15063.8	10020.7	9973.94	10162.5	10267	11786.1	8667.77	7089.95	12181.6	11745.2	19043.8	7896.49	12546.6	14060.1
8.599_319.22684	POS	8.599	319.227	C20 H30 O3	(2Z)-5-(1,2,4a,5-tetramethyl-7-oxo-1,2,3,4,4a,7,8,8a-octahydronaphthalen-1-yl)-3-methylpent-2-enoic acid	0.00028934796029034	0.909271635174721	26.1850218979448	level3	mzCloud	NA	NA	NA	NA	NA	NA	NA	NA	NA	428283	335605	92770.3	105676	229243	248706	247201	424991	869483	342891	192381	258827	95821	473257	258334	388347	3.6292e+06	236164	207899	132654	440320	98821.5	187432	510802	49535.3	233869	218939	169198	248969	142354
8.629_223.13298	POS	8.629	223.133	C13 H20 O4	NP-003117	-18.0104587001612	-75001.0276468244	19.0393652904513	level3	mzCloud	NA	NA	NA	NA	NA	NA	NA	NA	NA	1.55259e+07	4.56725e+06	1.5999e+07	6.38133e+06	6.67357e+06	7.25708e+06	1.602e+07	1.42791e+07	1.4708e+07	1.22195e+07	1.09922e+07	1.66906e+07	9.91382e+06	5.72221e+06	7.875e+06	8.50465e+06	5.91142e+06	9.27158e+06	5.07506e+06	6.19743e+06	5.92671e+06	5.76144e+06	3.03653e+06	5.67949e+06	6.97978e+06	1.21047e+07	1.08325e+07	1.3518e+07	4.06301e+06	8.92452e+06
8.629_265.14348	POS	8.629	265.143	C15 H22 O5	(1S,5R,9R,13R)-1,5,9-trimethyl-11,14,15,16-tetraoxatetracyclo[10.3.1.0â´,ÂaÂl.0â¸,ÂaÂl]hexadecan-10-one	-1.55507548242895e-05	-0.055115844063562	25.0100095141647	level3	mzCloud	NA	NA	NA	NA	NA	NA	NA	NA	NA	3.04515e+07	8.53827e+06	3.24885e+07	1.29921e+07	1.34465e+07	1.38001e+07	3.11864e+07	2.63593e+07	2.92327e+07	2.33742e+07	2.20392e+07	3.16739e+07	2.03995e+07	1.15227e+07	1.53629e+07	1.68606e+07	1.13157e+07	1.89688e+07	1.00003e+07	1.27481e+07	1.24991e+07	1.15408e+07	6.45815e+06	1.11441e+07	1.39109e+07	2.5686e+07	2.11293e+07	2.77509e+07	7.99992e+06	1.69056e+07
8.629_265.14349	POS	8.629	265.143	C15 H20 O4	NP-008515	5.08735200810406e-05	0.192603391650897	32.6083094483876	level3	mzCloud	NA	NA	NA	NA	NA	NA	NA	NA	NA	3.04515e+07	8.53827e+06	3.24885e+07	1.29921e+07	1.34465e+07	1.38001e+07	3.11864e+07	2.63593e+07	2.92327e+07	2.33742e+07	2.20392e+07	3.16739e+07	2.03995e+07	1.15227e+07	1.53629e+07	1.68606e+07	1.13157e+07	1.89688e+07	1.00003e+07	1.27481e+07	1.24991e+07	1.15408e+07	6.45815e+06	1.11441e+07	1.39109e+07	2.5686e+07	2.11293e+07	2.77509e+07	7.99992e+06	1.69056e+07
8.629_297.16969	POS	8.629	297.17	C16 H24 O5	methyl 2-[4-ethenyl-2,6-dihydroxy-3-(3-hydroxyprop-1-en-2-yl)-4-methylcyclohexyl]prop-2-enoate	4.34766485568616e-05	0.146800040838292	20.7428098800057	level3	mzCloud	NA	NA	NA	NA	NA	NA	NA	NA	NA	7.83728e+06	1.76662e+06	7.81145e+06	3.26257e+06	2.73146e+06	4.01082e+06	7.37831e+06	4.61885e+06	7.83759e+06	5.87299e+06	4.54311e+06	6.09199e+06	4.83428e+06	3.03746e+06	3.22033e+06	3.69291e+06	2.26241e+06	3.93173e+06	2.24439e+06	2.53e+06	2.64776e+06	3.17385e+06	1.44931e+06	3.05469e+06	3.13939e+06	5.88867e+06	4.49778e+06	6.03772e+06	1.59681e+06	4.29437e+06
8.63_305.13587	POS	8.63	305.136	C15 H22 O5	NP-006111	21.9818726668212	77909.367089835	21.8009213406347	level3	mzCloud	NA	NA	NA	NA	NA	NA	NA	NA	NA	3.39562e+07	8.81234e+06	2.94226e+07	1.33118e+07	1.45437e+07	1.28745e+07	2.81081e+07	2.59843e+07	3.20232e+07	2.4664e+07	2.18114e+07	3.27797e+07	1.73279e+07	9.74209e+06	1.39482e+07	1.72641e+07	1.13892e+07	1.68239e+07	9.34138e+06	1.22333e+07	1.14581e+07	1.06166e+07	5.89173e+06	9.99178e+06	1.38877e+07	2.2808e+07	2.01431e+07	2.38583e+07	7.68518e+06	1.52838e+07
8.631_328.21180	POS	8.631	328.212	C17 H26 O5	NP-020273	17.0264990179378	54892.6671543119	33.0011428611682	level3	mzCloud	NA	NA	NA	NA	NA	NA	NA	NA	NA	2.58515e+06	505122	1.90428e+06	897145	778045	791299	1.72346e+06	1.4887e+06	2.06007e+06	1.60552e+06	1.34298e+06	2.21891e+06	942876	444523	910665	1.44961e+06	677849	892830	442225	608050	527695	553563	295766	520486	1.19865e+06	1.6707e+06	1.28426e+06	1.49429e+06	529341	917420
8.635_279.19527	POS	8.635	279.195	C17 H26 O3	NP-021085	-0.00019855916775668	-0.713758425502071	10.4181985488005	level3	mzCloud	NA	NA	NA	NA	NA	NA	NA	NA	NA	703183	611226	614135	651529	704423	2.97906e+06	949900	927017	1.01366e+06	1.48609e+06	619975	1.67135e+06	2.17098e+06	549334	1.52769e+06	1.35743e+06	530151	517064	815012	816778	517719	670614	844594	693757	539173	964613	280234	667044	695521	782375
8.647_488.26766	POS	8.647	488.268	C20 H38 O12	(2S,3R,4S,5S,6R)-2-{[(2R,3R,4S,5S,6R)-4,5-dihydroxy-2-[(3-hydroxy-6-methylheptyl)oxy]-6-(hydroxymethyl)oxan-3-yl]oxy}-6-(hydroxymethyl)oxane-3,4,5-triol	17.0240543424563	36203.1884583652	21.4512587857534	level3	mzCloud	NA	NA	NA	NA	NA	NA	NA	NA	NA	3.80782e+06	1.04395e+06	599819	425498	57024.1	559915	358347	308843	132007	217329	108658	296895	2.56398e+06	160987	2.13789e+06	739468	88128.3	112171	214913	94008.7	143533	373513	1.39525e+06	244849	2.00904e+06	1.0739e+07	113250	1.48114e+06	488262	995201
8.647_504.24062	POS	8.647	504.241	C26 H32 F N5 O3	4-(Dimethylamino)-N-[(4R,7S,8aS)-4-{3-[(4-fluorobenzyl)amino]-3-oxopropyl}-1-oxooctahydropyrrolo[1,2-a]pyrazin-7-yl]benzamide	21.9844229281629	45682.0204840235	15.1428299734756	level3	mzCloud	NA	NA	NA	NA	NA	NA	NA	NA	NA	1.34259e+06	397941	248286	137917	34725	135435	95002.7	64694.2	53879.4	52088.1	57844.2	71381.1	1.03396e+06	47826.6	749174	175473	36208.5	45571.9	51646.3	41069.7	182395	153984	393263	50223	657037	3.9998e+06	121172	551314	90314.2	281743
8.656_297.14850	POS	8.656	297.149	C19 H22 O4	1-(3,4-dihydroxyphenyl)-7-(4-hydroxyphenyl)heptan-3-one	-18.0106117024084	-57330.9183107983	25.151498227189	level3	mzCloud	NA	NA	NA	NA	NA	NA	NA	NA	NA	21947.1	15553.2	19000.4	17851	20803.7	18646.5	19443.8	19999.5	16976.6	17352.4	16446	22907.9	20865	20794.8	23419.5	21839.8	14714.1	20240.4	20522.6	15856.9	20235.9	19108.5	17101.7	19163.4	18994.5	31939	17885.9	20711.9	17799.7	19366.1
8.658_365.19568	POS	8.658	365.196	C21 H26 N4 O3	cyclohexyl{4-[4-nitro-2-(1H-pyrrol-1-yl)phenyl]piperazino}methanone	-18.0120884990625	-47127.3296162667	41.5577184275162	level3	mzCloud	NA	NA	NA	NA	NA	NA	NA	NA	NA	36656.2	26547.8	32555.2	27268.8	39067	32885.9	35143.4	37636.5	29471.7	31223.4	27580.4	39418.1	35957.6	36952.3	39786.1	38137.4	24259.2	34392.2	34971.7	26955.2	33204.1	33265.6	29255.1	27483	27983.5	54820.8	30386	29690.2	32797.4	32635
8.736_259.15406	POS	8.736	259.154	C13 H22 O5	NP-012017	6.1751393616305e-05	0.239210448774227	22.4502894674434	level3	mzCloud	NA	NA	NA	NA	NA	NA	NA	NA	NA	470624	142598	153478	186345	229292	637100	759502	607725	576736	395075	276046	102365	110183	103970	117585	148091	113622	128633	119350	115980	115525	93078.7	89683.5	89877.7	125766	192803	144841	306839	136204	302127
8.737_383.20404	POS	8.737	383.204	C18 H32 O7	Tributyl citrate	4.12142637742363e-05	0.114415796943053	7.88513711594042	level3	mzCloud	NA	NA	NA	NA	NA	NA	NA	NA	NA	5.04047e+06	1.61165e+06	1.75751e+06	2.471e+06	3.5657e+06	7.29742e+06	8.73732e+06	6.98613e+06	6.80028e+06	4.63729e+06	3.26834e+06	1.10342e+06	1.34557e+06	1.39088e+06	1.54651e+06	1.62788e+06	1.40085e+06	1.62688e+06	1.5549e+06	1.42949e+06	1.4742e+06	1.34035e+06	1.45329e+06	1.56737e+06	1.84901e+06	2.70746e+06	2.04022e+06	3.53397e+06	1.56379e+06	4.01085e+06
8.756_237.14862	POS	8.756	237.149	C14 H22 O4	(2R,5R,6R)-3-[(1E,3E)-hepta-1,3-dien-1-yl]-5,6-dihydroxy-2-(hydroxymethyl)cyclohexan-1-one	-18.0104638542406	-70864.983888384	24.0877763853483	level3	mzCloud	NA	NA	NA	NA	NA	NA	NA	NA	NA	1.29886e+06	380983	949124	763392	729866	663173	1.1876e+06	3.05074e+06	964448	1.00914e+06	446926	1.33738e+06	646628	273705	1.32401e+06	518425	615110	660935	397138	1.58185e+06	685699	956683	464050	480840	513609	793946	449404	1.04914e+06	470668	1.04426e+06
8.78_309.20366	POS	8.78	309.204	C16 H30 O4	NP-001596	21.9819726591749	76802.4667693586	19.261487565718	level3	mzCloud	NA	NA	NA	NA	NA	NA	NA	NA	NA	6.94407e+06	3.80112e+06	1.82237e+06	2.21082e+06	3.3777e+06	4.44676e+06	1.31185e+06	2.59451e+06	3.75055e+06	1.53387e+06	1.1616e+06	4.39109e+06	3.16433e+06	1.55639e+06	2.87297e+06	1.82315e+06	2.35998e+06	2.0548e+06	1.89109e+06	2.03004e+06	2.44377e+06	2.8892e+06	3.38958e+06	1.32928e+06	1.52518e+06	1.40855e+06	1.01312e+06	1.35148e+06	1.24141e+06	3.18182e+06
8.793_293.21067	POS	8.793	293.211	C18 H28 O3	4-hydroxy-6-[2-(2-methyl-1,2,4a,5,6,7,8,8a-octahydronaphthalen-1-yl)ethyl]oxan-2-one	-0.00033068151270754	-1.13168090965726	36.6009574187175	level3	mzCloud	NA	NA	NA	NA	NA	NA	NA	NA	NA	6.53396e+06	4.62663e+06	3.02149e+06	5.85299e+06	3.79181e+06	1.12057e+07	3.36866e+06	4.82508e+06	4.42004e+06	5.92895e+06	2.558e+06	7.07405e+06	1.01793e+07	6.2458e+06	8.26682e+06	3.81568e+06	1.34749e+06	3.61832e+06	5.24452e+06	1.22279e+07	3.03359e+06	3.75667e+06	7.74059e+06	5.84914e+06	8.11879e+06	5.88652e+06	6.69268e+06	5.12318e+06	5.26593e+06	7.16318e+06
8.809_333.20359	POS	8.809	333.204	C18 H32 O5	(11E,15Z)-9,10,13-trihydroxyoctadeca-11,15-dienoic acid	-18.0106589991436	-54872.908608528	38.5315576389148	level3	mzCloud	NA	NA	NA	NA	NA	NA	NA	NA	NA	1.01615e+07	6.21312e+06	1.03314e+07	7.37515e+06	5.4984e+06	8.56113e+06	8.99118e+06	8.57312e+06	7.65871e+06	8.09409e+06	3.93126e+06	4.48388e+06	9.34534e+06	4.7502e+06	1.14956e+07	4.85894e+06	3.77745e+06	7.71844e+06	7.3599e+06	1.63291e+07	7.62088e+06	9.64582e+06	8.29565e+06	6.26645e+06	7.37516e+06	7.04431e+06	8.26609e+06	2.20668e+06	4.63973e+06	8.50789e+06
8.851_445.29448	POS	8.851	445.294	C27 H40 O5	NP-017176	-0.00022656322119019	-0.509947237660536	29.4353394497573	level3	mzCloud	NA	NA	NA	NA	NA	NA	NA	NA	NA	216255	445425	413721	231139	98420.8	382668	145189	155352	310197	90778.5	79067.8	287316	430801	43390.5	53200.7	44175.8	156665	98830.7	58050.1	85099.2	41483.6	66570.3	295012	158363	67760.2	1.37185e+06	2.78148e+06	156583	123655	1.20533e+06
8.861_363.25372	NEG	8.861	363.254	C22 H38 O5	1a,1b-dihomo Prostaglandin F2?	-18.0109243654688	-47115.4778263878	44.386630258624	level3	mzCloud	NA	NA	NA	NA	NA	NA	NA	NA	NA	1.01189e+06	1.11216e+06	1.97848e+06	1.46247e+06	1.01387e+06	1.24817e+06	1.37136e+06	1.54782e+06	1.34762e+06	2.82848e+06	911600	1.69343e+06	2.36557e+06	1.10944e+06	2.00672e+06	1.31434e+06	936654	932933	893604	1.25276e+06	766018	938279	1.29288e+06	1.07852e+06	1.19187e+06	1.71877e+06	725142	1.26557e+06	1.19512e+06	1.72296e+06
8.869_331.26312	POS	8.869	331.263	C22 H36 O3	NP-021685	-18.0105984814905	-51714.9979455998	20.4067605663398	level3	mzCloud	NA	NA	NA	NA	NA	NA	NA	NA	NA	354334	163531	619043	392475	448035	324768	1.16418e+06	841457	911123	505398	648214	501090	947636	2.47735e+06	319551	1.44807e+06	542022	683226	198741	214872	364051	678560	539442	196178	779078	553101	536589	415385	1.00418e+06	448457
8.903_333.20362	POS	8.903	333.204	C20 H30 O5	3-{2-[(1R,4aS,5R,6R,8aS)-6-hydroxy-5-(hydroxymethyl)-5,8a-dimethyl-2-methylidene-decahydronaphthalen-1-yl]-1-hydroxyethyl}-2,5-dihydrofuran-2-one	-18.012991430957	-51434.9282033977	25.1726959221648	level3	mzCloud	NA	NA	NA	NA	NA	NA	NA	NA	NA	3.21548e+06	1.7652e+06	7.87984e+06	2.18919e+06	2.05892e+06	8.46758e+06	2.7139e+06	3.64235e+06	2.66876e+06	2.6392e+06	2.47911e+06	4.25946e+06	4.31796e+06	1.96157e+06	3.45794e+06	2.83369e+06	1.6351e+06	2.92957e+06	1.9803e+06	2.82149e+06	2.18585e+06	2.15685e+06	2.13411e+06	1.61364e+06	1.72635e+06	5.20435e+06	887198	6.19016e+06	1.77399e+06	3.3377e+06
8.911_315.19302	POS	8.911	315.193	C20 H28 O4	3-[(E)-2-[(1R,4aS,5R,6R,8aR)-6-hydroxy-5-(hydroxymethyl)-5,8a-dimethyl-2-methylidene-decahydronaphthalen-1-yl]ethenyl]-2,5-dihydrofuran-2-one	-18.013015280764	-54223.6079447556	36.507774773223	level3	mzCloud	NA	NA	NA	NA	NA	NA	NA	NA	NA	5.03672e+06	3.81842e+06	1.82496e+06	5.31702e+06	3.35529e+06	3.04791e+06	3.95753e+06	2.92349e+06	3.75736e+06	3.17717e+06	4.22974e+06	3.51483e+06	3.21376e+06	4.17168e+06	3.04295e+06	8.91743e+06	3.36974e+06	8.12337e+06	3.96943e+06	3.31121e+06	3.2669e+06	1.91145e+06	3.0524e+06	4.10669e+06	4.12551e+06	3.77104e+06	3.28482e+06	3.8163e+06	3.51706e+06	3.96235e+06
8.918_378.24040	POS	8.918	378.24	C20 H28 N2 O4	N-{4-[(2R,3R)-3-(Hydroxymethyl)-4-isobutyl-5-oxo-2-morpholinyl]phenyl}cyclobutanecarboxamide	17.0282148568481	47273.6892657112	11.4006123385273	level3	mzCloud	NA	NA	NA	NA	NA	NA	NA	NA	NA	8.83133e+06	1.30284e+07	1.18273e+07	1.18189e+07	8.94039e+06	1.21829e+07	1.07072e+07	1.3294e+07	9.04515e+06	1.50966e+07	1.67205e+07	1.00748e+07	1.6933e+07	2.01906e+07	9.66286e+06	1.06452e+07	1.64636e+07	1.98922e+07	1.43904e+07	1.4917e+07	1.98633e+07	1.61036e+07	2.0997e+07	1.89535e+07	1.24391e+07	2.00578e+07	1.91154e+07	7.30577e+06	8.12047e+06	8.38332e+06
8.923_471.27181	POS	8.923	471.272	C26 H40 O6	NP-006874	1.47712860893989e-05	0.0329508434044344	17.9188566959645	level3	mzCloud	NA	NA	NA	NA	NA	NA	NA	NA	NA	2.13329e+06	7.14868e+06	3.91349e+06	4.0551e+06	3.00254e+06	1.88858e+06	1.23307e+06	4.78198e+06	5.20595e+06	3.46902e+06	2.33056e+06	3.8723e+06	4.22812e+06	4.22712e+06	5.10091e+06	5.54262e+06	3.60495e+06	2.79439e+06	1.84602e+06	1.11192e+06	2.63277e+06	1.3702e+06	2.77045e+06	1.96091e+06	2.78015e+06	895919	878509	5.00573e+06	2.46934e+06	3.74102e+06
8.936_335.21933	POS	8.936	335.219	C20 H30 O4	7-hydroxy-1,4a-dimethyl-9-oxo-7-(propan-2-yl)-1,2,3,4,4a,4b,5,6,7,9,10,10a-dodecahydrophenanthrene-1-carboxylic acid	-0.00236740698306903	-7.08349765058748	23.8089228020078	level3	mzCloud	NA	NA	NA	NA	NA	NA	NA	NA	NA	1.19395e+06	1.13603e+06	2.27798e+06	1.6567e+06	1.58133e+06	3.62752e+06	1.74046e+06	2.20376e+06	2.09065e+06	2.153e+06	1.02011e+06	3.76456e+06	2.89518e+06	2.03629e+06	2.71653e+06	1.44465e+06	1.9753e+06	1.897e+06	1.9858e+06	1.21261e+06	1.45964e+06	1.27133e+06	1.45873e+06	1.53853e+06	1.43513e+06	3.25824e+06	1.40176e+06	2.38482e+06	1.5595e+06	1.93475e+06
8.944_265.17742	POS	8.944	265.177	C16 H26 O4	(2S,8R)-8-hydroxy-2-[(1S)-1-hydroxyheptyl]-3,4,5,6,7,8-hexahydro-2H-1-benzopyran-5-one	-18.0129619873647	-63834.3026260814	19.9023489620433	level3	mzCloud	NA	NA	NA	NA	NA	NA	NA	NA	NA	5.33276e+06	1.0531e+06	2.02354e+06	4.76835e+06	1.8029e+06	4.34805e+06	6.18058e+06	3.24471e+06	3.47374e+06	5.89022e+06	2.23426e+06	5.35024e+06	2.31265e+06	4.10802e+06	2.75138e+06	4.85433e+06	9.29071e+06	3.2065e+06	3.00036e+06	5.16051e+06	8.18237e+06	3.38069e+06	2.14916e+06	3.48789e+06	4.50888e+06	4.31723e+06	4.42674e+06	1.53196e+06	1.60638e+06	5.36073e+06
8.949_477.25246	POS	8.949	477.252	C20 H36 N4 O9	2-hydroxy-3-{[5-(N-hydroxyacetamido)pentyl]carbamoyl}-2-({[5-(N-hydroxyacetamido)pentyl]carbamoyl}methyl)propanoic acid	-0.00304176225807851	-6.38692613678928	10.1169783224344	level3	mzCloud	NA	NA	NA	NA	NA	NA	NA	NA	NA	361721	82723.5	2.88048e+06	158949	843863	206999	345281	507924	572601	62573.6	331212	788702	146104	81890.3	2.01175e+06	273681	282481	56375.5	221493	434906	172642	826445	394432	528273	121748	788691	814045	703503	291834	280796
8.978_257.21123	POS	8.978	257.211	C15 H28 O3	NP-020418	0.00011234412409066	0.43849507507792	22.8206330340766	level3	mzCloud	NA	NA	NA	NA	NA	NA	NA	NA	NA	1.53923e+06	1.87652e+06	1.83766e+06	1.5025e+06	1.98789e+06	1.98227e+06	2.33176e+06	2.40247e+06	1.84056e+06	2.22022e+06	2.41766e+06	1.54484e+06	1.60011e+06	2.10455e+06	2.4602e+06	404490	2.17882e+06	1.05673e+06	1.71792e+06	1.69543e+06	2.38768e+06	2.05898e+06	2.09297e+06	1.812e+06	2.27548e+06	1.79339e+06	1.90046e+06	1.7895e+06	2.18208e+06	1.59588e+06
8.995_333.20367	POS	8.995	333.204	C20 H30 O5	9,16-dihydroxy-6-(hydroxymethyl)-2,6,11-trimethyl-15-oxatetracyclo[8.7.0.0Â?,â·.0ÂaÂ?,Âaâ¶]heptadec-12-en-14-one	-18.0129349899092	-51434.7670396482	10.477503091028	level3	mzCloud	NA	NA	NA	NA	NA	NA	NA	NA	NA	2.27551e+06	1.55221e+06	2.01741e+06	1.80354e+06	1.57246e+06	3.86235e+06	3.07523e+06	2.63532e+06	2.61419e+06	2.59116e+06	1.90897e+06	3.33397e+06	2.60051e+06	970618	2.72667e+06	2.1597e+06	1.16705e+06	2.07368e+06	1.52661e+06	2.75414e+06	1.80677e+06	1.85625e+06	1.52087e+06	1.41583e+06	1.46342e+06	2.57797e+06	916752	2.59597e+06	1.40515e+06	2.16846e+06
9.003_345.24008	POS	9.003	345.24	C20 H34 O3	NP-022531	21.9820103371094	68213.9833026258	28.0706846100895	level3	mzCloud	NA	NA	NA	NA	NA	NA	NA	NA	NA	162082	35272.9	418647	112975	122435	226549	162974	278181	59137	217756	319037	107804	184503	123513	169833	899415	73374.4	341162	372469	430074	676166	1.23374e+06	314708	113809	952377	74399.9	448644	293307	369021	193988
9.016_335.21929	POS	9.016	335.219	C18 H34 O5	(12Z)-9,10,11-trihydroxyoctadec-12-enoic acid	-18.0105807075879	-54537.7503480527	24.7794424685175	level3	mzCloud	NA	NA	NA	NA	NA	NA	NA	NA	NA	3.12267e+07	2.33406e+07	1.49517e+07	1.95346e+07	2.17927e+07	1.37116e+07	1.19463e+07	1.91685e+07	2.43161e+07	1.36112e+07	9.82181e+06	2.22475e+07	2.34254e+07	1.38583e+07	1.75122e+07	1.62172e+07	1.40101e+07	1.2648e+07	1.4365e+07	2.77849e+07	2.34808e+07	2.11706e+07	1.8303e+07	1.18374e+07	1.61899e+07	1.60589e+07	1.45216e+07	1.54058e+07	1.08063e+07	3.13605e+07
9.017_335.21933	POS	9.017	335.219	C20 H30 O4	(1R,2S,3R,5S,6R,8aR)-5-[2-(furan-3-yl)ethyl]-5,6,8a-trimethyl-octahydro-2H-spiro[naphthalene-1,2'-oxirane]-2,3-diol	-0.00236058319342192	-7.06308024949036	17.8694718854105	level3	mzCloud	NA	NA	NA	NA	NA	NA	NA	NA	NA	3.12267e+07	2.33406e+07	1.49517e+07	1.95346e+07	2.17927e+07	9.88387e+06	1.19463e+07	1.91685e+07	2.43161e+07	1.36112e+07	9.82181e+06	2.22475e+07	2.34254e+07	1.38583e+07	1.75122e+07	1.62172e+07	1.40101e+07	1.2648e+07	1.4365e+07	2.77849e+07	2.34808e+07	2.11706e+07	1.8303e+07	1.18374e+07	1.61899e+07	1.60589e+07	1.45216e+07	1.54058e+07	1.08063e+07	3.13605e+07
9.045_431.27710	POS	9.045	431.277	C24 H40 O5	4-{[5-(7-hydroxy-5,5,8a-trimethyl-2-methylidene-decahydronaphthalen-1-yl)-3-methylpentyl]oxy}-4-oxobutanoic acid	21.9822487793751	53840.112137743	20.1385636844557	level3	mzCloud	NA	NA	NA	NA	NA	NA	NA	NA	NA	2.738e+06	666204	2.00111e+06	1.82058e+06	1.29829e+06	5.98585e+06	1.20867e+06	1.38688e+06	4.00471e+06	2.98716e+06	1.08282e+06	2.32915e+06	2.83976e+06	1.42017e+06	4.62277e+06	1.94748e+06	2.80923e+06	2.14316e+06	1.16396e+06	1.03944e+06	1.80489e+06	956656	1.94547e+06	1.28947e+06	924953	2.25224e+06	709020	2.07988e+06	2.12879e+06	1.84507e+06
9.056_253.17992	POS	9.056	253.18	C15 H24 O3	1,4-dihydroxy-1,4-dimethyl-7-(propan-2-ylidene)-decahydroazulen-6-one	-2.10790016694773e-05	-0.0835895981840541	12.5084175803124	level3	mzCloud	NA	NA	NA	NA	NA	NA	NA	NA	NA	1.15209e+06	153593	1.5114e+06	693540	577214	620543	2.15723e+06	969141	569099	983367	874181	634756	625269	1.22736e+06	265694	869079	713681	691128	795933	1.63279e+06	801811	889807	634139	723554	1.11202e+06	1.69786e+06	2.64627e+06	194586	439968	601759
9.109_299.18568	POS	9.109	299.186	C16 H26 O5	3,14-dihydro-15-keto-tetranor Prostaglandin E2	0.0003771968821411	1.26500564112467	19.9072279239264	level3	mzCloud	NA	NA	NA	NA	NA	NA	NA	NA	NA	1.34758e+06	1.29562e+06	1.38008e+06	1.28557e+06	1.28115e+06	1.30364e+06	1.47261e+06	1.12946e+06	1.40552e+06	1.31311e+06	1.27225e+06	1.30533e+06	1.28277e+06	1.3503e+06	1.35212e+06	1.6304e+06	1.26696e+06	1.39876e+06	1.54146e+06	1.34504e+06	1.29705e+06	1.29564e+06	1.44192e+06	1.48292e+06	1.30616e+06	1.47951e+06	1.35922e+06	1.23249e+06	1.48316e+06	1.25871e+06
9.159_281.10440	POS	9.159	281.104	C15 H18 N2 O	N1-(1H-indol-4-yl)cyclohexane-1-carboxamide	37.9552141094505	156747.807999294	12.9078058995518	level3	mzCloud	NA	NA	NA	NA	NA	NA	NA	NA	NA	757340	433292	255467	2.05676e+06	808343	622458	1.61411e+06	353103	511184	985528	1.37826e+06	536957	1.09515e+06	1.373e+06	247059	587862	624495	741057	362456	1.34161e+06	3.77242e+06	591964	814550	887901	321450	661317	1.31111e+06	86915.8	151739	664844
9.16_279.10415	POS	9.16	279.104	C15 H18 O3 S	bicyclo[2.2.2]oct-2-en-1-yl 4-methylbenzene-1-sulfonate	-0.00079060168769729	-2.84289221768034	7.83324794027906	level3	mzCloud	NA	NA	NA	NA	NA	NA	NA	NA	NA	757340	433292	255467	2.06796e+06	1.2651e+06	622458	1.86256e+06	353103	511184	985528	1.34873e+06	536957	1.09515e+06	1.40041e+06	247059	587862	624495	741057	362456	1.38844e+06	3.78767e+06	591964	814550	921730	321450	661317	1.23585e+06	86915.8	152842	664844
9.176_279.23184	POS	9.176	279.232	C18 H32 O3	NP-014287	-18.0105775376803	-60798.2471231489	12.4690194185134	level3	mzCloud	NA	NA	NA	NA	NA	NA	NA	NA	NA	3.34137e+06	3.6371e+06	4.04798e+06	3.50244e+06	2.1793e+06	5.87022e+06	3.46434e+06	4.44004e+06	4.63804e+06	2.5443e+06	2.52136e+06	6.9093e+06	2.72439e+06	2.406e+06	5.07982e+06	7.95379e+06	1.95313e+06	2.90296e+06	3.47479e+06	3.41179e+06	3.53416e+06	3.77378e+06	2.50114e+06	2.93892e+06	2.18161e+06	4.67359e+06	2.35411e+06	5.05357e+06	3.55762e+06	4.78021e+06
9.188_351.25278	POS	9.188	351.253	C21 H34 O4	5-[5-(methoxycarbonyl)-5,8a-dimethyl-2-methylidene-decahydronaphthalen-1-yl]-3-methylpentanoic acid	-0.00020657850313909	-0.589810232025936	25.3342412310379	level3	mzCloud	NA	NA	NA	NA	NA	NA	NA	NA	NA	3.65917e+06	1.07478e+06	5.10769e+06	2.44663e+06	1.43088e+06	3.27991e+06	5.78277e+06	3.58726e+06	6.26709e+06	6.34413e+06	1.37256e+06	4.09484e+06	1.32407e+07	3.94406e+06	2.31222e+06	4.01454e+06	1.55959e+06	1.28417e+06	4.57797e+06	985283	626398	1.72315e+06	6.62992e+06	1.76135e+06	822053	7.09352e+06	928001	6.58924e+06	2.70524e+06	3.30746e+06
9.213_361.23538	POS	9.213	361.235	C22 H34 O5	1-{[5-(hydroxymethyl)-2,5,8a-trimethyl-1,4,4a,5,6,7,8,8a-octahydronaphthalen-1-yl]methyl}-4-methylidene-7-oxabicyclo[4.1.0]heptane-2,3,5-triol	-18.0125251009776	-47621.8680837021	24.5855618516997	level3	mzCloud	NA	NA	NA	NA	NA	NA	NA	NA	NA	3.60561e+06	5.75647e+06	3.30791e+06	8.16429e+06	3.39707e+06	9.93802e+06	1.90375e+06	3.87427e+06	4.59872e+06	5.08266e+06	2.97687e+06	5.04521e+06	1.02784e+07	3.21974e+06	6.9026e+06	2.20163e+06	1.78678e+06	3.84841e+06	3.47617e+06	3.89818e+06	4.67764e+06	5.80786e+06	2.63874e+06	3.10644e+06	1.69035e+06	8.59611e+06	4.8762e+06	2.1734e+06	1.8336e+06	4.15523e+06
9.214_303.23207	POS	9.214	303.232	C20 H32 O3	(+/-)8(9)-EET	-18.0103536768438	-56241.0277933162	24.2314099528367	level3	mzCloud	NA	NA	NA	NA	NA	NA	NA	NA	NA	418408	441397	3.13605e+06	452369	976146	1.52843e+06	642709	1.12158e+06	1.6752e+06	467605	370131	4.02629e+06	672975	369814	5.37704e+06	3.0555e+06	3.10079e+06	1.9717e+06	3.21749e+06	2.12113e+06	1.40304e+06	1.82273e+06	1.81894e+06	1.3459e+06	362000	3.34856e+06	1.70529e+06	4.36892e+06	537270	1.43098e+06
9.23_329.26867	POS	9.23	329.269	C19 H36 O4	2,4-dihydroxyheptadec-16-en-1-yl acetate	3.25569423580419e-05	0.0991799412809824	27.9148940033247	level3	mzCloud	NA	NA	NA	NA	NA	NA	NA	NA	NA	1.3352e+06	662018	525515	981496	2.1861e+06	1.4673e+06	457360	948833	1.04036e+06	522297	603670	1.23766e+06	765806	583558	726582	612190	1.41461e+06	708353	539074	1.54335e+06	1.33647e+06	768052	817771	348431	744598	385592	585778	465025	254389	1.14745e+06
9.244_349.23522	POS	9.244	349.235	C19 H34 O4	1,2-dihydroxyheptadec-16-yn-4-yl acetate	21.9822381365055	67379.3938181916	53.3532129668743	level3	mzCloud	NA	NA	NA	NA	NA	NA	NA	NA	NA	3.43777e+06	2.59065e+06	1.94091e+06	2.57001e+06	3.10558e+06	6.90415e+06	3.6835e+06	5.09585e+06	4.86695e+06	3.05825e+06	2.26107e+06	7.27594e+06	7.81233e+06	3.89396e+06	5.1432e+06	2.84454e+06	4.64242e+06	3.97351e+06	4.25103e+06	3.90312e+06	3.27335e+06	4.39311e+06	2.12895e+06	3.85198e+06	3.63935e+06	6.37049e+06	2.94674e+06	4.25149e+06	1.84145e+06	4.8985e+06
9.25_471.34743	POS	9.25	471.347	C30 H46 O4	(1R,2R,5S,8R,10R,14R)-20-hydroxy-1,2,14,18,18-pentamethyl-17-oxo-8-(prop-1-en-2-yl)pentacyclo[11.8.0.0Â?,Âaâ°.0âµ,âa.0Âaâ´,Âaâa]henicosane-5-carboxylic acid	0.00055598490473585	1.18209245654626	14.6472366418511	level3	mzCloud	NA	NA	NA	NA	NA	NA	NA	NA	NA	103252	12294.5	46750.4	55629.5	7579.13	5945.28	724957	22587.2	11865.5	453259	11366.9	8690.15	21111.7	3.55678e+06	10240.2	706258	9793.43	10492.6	6817.66	12704.2	373162	450085	1.72538e+06	13754.4	15638.5	5960.01	3061.64	4332.11	71180.6	15684.9
9.252_516.40564	POS	9.252	516.406	C32 H50 O4	NP-016067	17.0274531184375	34166.2259577994	19.6631134343406	level3	mzCloud	NA	NA	NA	NA	NA	NA	NA	NA	NA	21575.5	24904.4	23098.4	30312.2	35787.1	26131.8	211150	32242.4	21360.5	144290	28636.9	35933.5	23708.8	1.07205e+06	24063.3	189910	24575.7	26617.5	25463.7	25665.9	96197	72950.7	371794	26428.9	30564	23649.8	22667.9	23032	29349.5	25375.2
9.254_373.23518	POS	9.254	373.235	C23 H32 O4	2,4-dihydroxy-6-methyl-3-[(2E)-3-methyl-5-[(1S,2R,6R)-1,2,6-trimethyl-3-oxocyclohexyl]pent-2-en-1-yl]benzaldehyde	-0.00215927996106302	-5.80092850312953	35.8132163734356	level3	mzCloud	NA	NA	NA	NA	NA	NA	NA	NA	NA	2.27356e+06	3.18939e+06	2.81067e+06	5.18314e+06	2.48285e+06	2.72103e+06	5.18269e+06	5.54518e+06	1.41533e+06	4.35169e+06	1.83755e+06	3.72583e+06	1.20294e+07	2.16191e+06	2.69272e+06	2.04535e+06	7.32888e+06	3.16523e+06	1.91772e+06	5.80711e+06	3.14774e+06	3.174e+06	3.03824e+06	2.36602e+06	2.03687e+06	2.55819e+06	3.10249e+06	2.71499e+06	5.22318e+06	6.65666e+06
9.255_257.14262	POS	9.255	257.143	C11 H20 N4 O S	N-butyl-N'-[5-(tert-butyl)-1,3,4-thiadiazol-2-yl]urea	-0.00045724108520062	-1.78515114838245	22.9747901217464	level3	mzCloud	NA	NA	NA	NA	NA	NA	NA	NA	NA	1.00525e+07	3.43252e+06	3.28423e+06	3.8033e+06	5.12572e+06	4.06758e+06	4.60214e+06	3.66541e+06	4.69935e+06	5.35682e+06	4.6729e+06	5.30269e+06	2.98014e+06	4.43627e+06	3.16665e+06	7.94581e+06	4.75164e+06	6.00196e+06	4.66966e+06	5.87084e+06	6.71645e+06	3.13e+06	3.38395e+06	6.10003e+06	3.48685e+06	3.96353e+06	3.51638e+06	2.87916e+06	4.29535e+06	6.34043e+06
9.257_271.15826	POS	9.257	271.158	C20 H20 N2	N-Methyl-N-{4-[2-(1-methylquinolinium-2-yl)vinyl]phenyl}methanamine	-0.00108775881824386	-3.77480851015421	15.9714588748849	level3	mzCloud	NA	NA	NA	NA	NA	NA	NA	NA	NA	1.05897e+07	3.3095e+06	2.35999e+06	3.49298e+06	4.62458e+06	3.25924e+06	4.0335e+06	4.46582e+06	4.7004e+06	4.73926e+06	4.21237e+06	4.89358e+06	2.62029e+06	3.73302e+06	3.18939e+06	7.39331e+06	4.49001e+06	5.66087e+06	4.3122e+06	5.32596e+06	1.17017e+06	2.77493e+06	2.98172e+06	3.48456e+06	3.37971e+06	3.63455e+06	3.36385e+06	2.60203e+06	3.3832e+06	6.09973e+06
9.324_505.35040	POS	9.324	505.35	C30 H48 O6	NP-003536	-0.00179851980090007	-3.56604999232465	32.2911232955771	level3	mzCloud	NA	NA	NA	NA	NA	NA	NA	NA	NA	3.14985e+06	2.76935e+06	3.35378e+06	2.68255e+06	2.69544e+06	3.02238e+06	1.53922e+06	1.38883e+06	4.91647e+06	2.13873e+06	1.8045e+06	8.95121e+06	3.52863e+06	993452	1.40804e+06	3.53199e+06	3.0697e+06	2.52789e+06	878517	2.64782e+06	591202	2.66241e+06	3.21654e+06	1.08053e+06	1.88971e+06	2.96877e+06	420571	5.51656e+06	2.98115e+06	4.13366e+06
9.342_524.27570	POS	9.342	524.276	C28 H39 Cl O6	(2R,3E)-5-(3-chloro-5-formyl-2,6-dihydroxy-4-methylphenyl)-3-methyl-1-[(1S,2R,6R)-1,2,6-trimethyl-3-oxocyclohexyl]pent-3-en-2-yl 3-methylbutanoate	17.0249027007813	33629.8681304498	12.5277315234919	level3	mzCloud	NA	NA	NA	NA	NA	NA	NA	NA	NA	953288	1.03828e+06	929513	879475	1.21066e+06	623366	1.38994e+06	871441	825267	1.30602e+06	680895	1.12027e+06	1.02107e+06	1.10877e+06	710933	398133	730786	666841	1.02046e+06	1.23886e+06	1.3707e+06	846602	1.41343e+06	1.79452e+06	728171	803263	933248	1.12899e+06	1.04338e+06	1.28611e+06
9.38_473.25125	POS	9.38	473.251	C27 H38 O8	14-(acetyloxy)-1,6-dihydroxy-8-(hydroxymethyl)-4,12,12,15-tetramethyl-5-oxotetracyclo[8.5.0.0Â?,â¶.0ÂaÂa,ÂaÂl]pentadeca-3,8-dien-13-yl 2-methylbutanoate	-18.0126934090831	-36741.3532278312	32.2780471218015	level3	mzCloud	NA	NA	NA	NA	NA	NA	NA	NA	NA	1.64225e+06	1.85575e+06	1.75924e+06	1.35885e+06	1.2285e+06	1.63699e+06	858597	1.17324e+06	2.40363e+06	780381	1.57733e+06	3.15598e+06	2.68059e+06	1.37255e+06	2.31633e+06	2.25778e+06	5.40722e+06	3.86965e+06	1.45699e+06	1.03817e+06	1.10988e+06	3.20635e+06	2.835e+06	702985	980063	495651	1.5927e+06	5.84655e+06	590922	2.12297e+06
9.381_471.34678	POS	9.381	471.347	C30 H46 O4	(2E,6S)-7-hydroxy-2-methyl-6-[(2S,11S,14S,15S)-2,6,6,11,15-pentamethyl-5-oxotetracyclo[8.7.0.0Â?,â·.0ÂaÂa,Âaâµ]heptadec-1(10)-en-14-yl]hept-2-enoic acid	-9.94850771576239e-05	-0.211517539856271	18.0747188854108	level3	mzCloud	NA	NA	NA	NA	NA	NA	NA	NA	NA	84081.1	24134.9	41667.6	19260.4	19309.9	27481.1	255626	20751.3	14197	649683	22176.6	19603.5	78350.2	3.47569e+06	26646.7	159425	13597.4	24287.2	19472.1	19063.7	27233.5	89050.4	542268	18357	19887.5	21916.6	16866.8	21126.4	21219	33311.2
9.401_337.20088	POS	9.401	337.201	C18 H26 N4 O	5-Methoxy-2-[(3S)-1-(1-methyl-4-piperidinyl)-3-pyrrolidinyl]-1H-benzimidazole	21.9829415766474	69962.4305556635	8.09011172188093	level3	mzCloud	NA	NA	NA	NA	NA	NA	NA	NA	NA	4.24564e+06	5.82347e+06	5.50787e+06	3.71189e+06	4.96815e+06	7.4211e+06	7.23332e+06	6.32859e+06	6.42888e+06	6.05594e+06	5.9262e+06	5.06232e+06	4.54037e+06	5.37429e+06	6.45997e+06	6.15745e+06	6.46478e+06	3.23097e+06	7.40727e+06	5.42488e+06	7.83461e+06	6.806e+06	6.70498e+06	8.50446e+06	5.95518e+06	3.48981e+06	4.3208e+06	5.31368e+06	4.92495e+06	5.35845e+06
9.401_363.25069	POS	9.401	363.251	C22 H34 O4	NP-005982	-0.00229484202378671	-6.33504266333765	16.209987594671	level3	mzCloud	NA	NA	NA	NA	NA	NA	NA	NA	NA	3.7844e+06	2.40843e+06	2.34535e+06	2.24208e+06	1.39275e+06	6.00747e+06	1.65941e+06	2.93355e+06	4.0335e+06	9.10895e+06	1.32386e+06	5.38518e+06	3.06998e+06	2.67278e+06	1.7163e+06	4.03072e+06	3.1924e+06	2.54847e+06	1.16775e+06	2.74358e+06	1.47395e+06	2.63435e+06	2.64324e+06	2.96063e+06	5.16529e+06	4.35436e+06	1.21248e+06	2.57358e+06	1.41642e+06	2.09755e+06
9.403_513.35537	POS	9.403	513.355	C30 H50 O5	13-hydroxy-2,6,6,10,11-pentamethyl-14-(4,5,6-trihydroxy-6-methylheptan-2-yl)tetracyclo[8.7.0.0Â?,â·.0ÂaÂa,Âaâµ]heptadec-14-en-5-one	21.982265133779	44828.297641242	17.2343599337386	level3	mzCloud	NA	NA	NA	NA	NA	NA	NA	NA	NA	1.63001e+06	1.16823e+06	2.00255e+06	1.10619e+06	688388	633707	891116	1.53415e+06	2.17186e+06	2.42998e+06	725457	1.35672e+06	1.50306e+06	890665	1.06923e+06	1.73967e+06	1.25376e+06	1.67383e+06	383943	926039	772451	759984	1.29771e+06	815138	1.01565e+06	1.75731e+06	429709	1.26413e+06	1.26538e+06	1.29846e+06
9.42_502.29319	POS	9.42	502.293	C32 H39 N O4	NP-008442	-0.00199188825291685	-3.97354138981532	47.8551431161762	level3	mzCloud	NA	NA	NA	NA	NA	NA	NA	NA	NA	2.95623e+07	4.62753e+07	3.91288e+07	3.79134e+07	4.40933e+07	3.37627e+07	4.08535e+07	2.9161e+07	2.85056e+07	4.86392e+07	2.96273e+07	4.43827e+07	4.97313e+07	4.23221e+07	3.18645e+07	8.41952e+06	3.13603e+07	2.23106e+07	4.08295e+07	3.97494e+07	4.57285e+07	3.4886e+07	6.21942e+07	6.57651e+07	3.27147e+07	2.8933e+07	3.14388e+07	4.84526e+07	3.99089e+07	4.83373e+07
9.439_380.25590	POS	9.439	380.256	C20 H30 N2 O4	N-{4-[(2R,3R)-3-(Hydroxymethyl)-4-isobutyl-5-oxo-2-morpholinyl]phenyl}-3-methylbutanamide	17.0280655868121	47010.213097069	14.8884801943174	level3	mzCloud	NA	NA	NA	NA	NA	NA	NA	NA	NA	2.61832e+06	4.69209e+06	2.06714e+06	4.27381e+06	2.84866e+06	3.58574e+06	3.04054e+06	2.1044e+06	1.357e+06	5.71123e+06	3.03302e+06	2.43899e+06	3.80634e+06	6.92569e+06	2.17667e+06	2.28881e+06	5.79816e+06	5.79243e+06	3.08329e+06	3.94658e+06	2.72539e+06	5.44218e+06	4.77183e+06	5.85583e+06	4.33798e+06	6.55894e+06	5.30708e+06	1.01112e+06	2.86974e+06	1.53452e+06
9.452_281.20885	POS	9.452	281.209	C20 H20 [2]H3 N	Amitriptyline-d3	-0.00031077161838766	-1.10909897697406	27.1628036744298	level3	mzCloud	NA	NA	NA	NA	NA	NA	NA	NA	NA	248395	230174	257607	340456	112823	432259	141503	5.9307e+06	278454	149436	192776	228863	276931	227204	388712	128479	718274	300960	299678	290968	437702	188397	564791	188809	184067	392609	371114	365377	144064	149218
9.465_325.23478	POS	9.465	325.235	C17 H34 O4	2,3-dihydroxypropyl 12-methyltridecanoate	-0.00014122229788426	-0.467243350303534	29.76493537025	level3	mzCloud	NA	NA	NA	NA	NA	NA	NA	NA	NA	3.89566e+07	3.54907e+07	2.66959e+07	2.25895e+07	5.78026e+07	3.05706e+07	4.04036e+07	3.15765e+07	5.25781e+07	5.53326e+07	4.33228e+07	3.3865e+07	2.50493e+07	4.19231e+07	3.6259e+07	1.18861e+07	4.36036e+07	3.28363e+07	3.10281e+07	3.37706e+07	2.6779e+07	3.51321e+07	3.02156e+07	4.67729e+07	3.45585e+07	3.14976e+07	3.62679e+07	1.82519e+07	3.29967e+07	3.99239e+07
9.467_387.20527	POS	9.467	387.205	C25 H26 N2 O2	N1-(3-Pyridylmethyl)-2-(2,3,4,5,6-pentamethylbenzoyl)benzamide	-0.0014393267694004	-3.72690031398735	15.2072460315561	level3	mzCloud	NA	NA	NA	NA	NA	NA	NA	NA	NA	4.06083e+06	3.46655e+06	3.27293e+06	2.21785e+06	5.88486e+06	3.20045e+06	3.75077e+06	3.01423e+06	5.20941e+06	4.54328e+06	3.81998e+06	3.45977e+06	2.47374e+06	4.40334e+06	3.83729e+06	1.19134e+06	4.25341e+06	3.41715e+06	3.9055e+06	3.88597e+06	2.47731e+06	3.42748e+06	3.49316e+06	4.67783e+06	2.98765e+06	3.37622e+06	4.05779e+06	1.64093e+06	3.20851e+06	3.92067e+06
9.499_301.21585	POS	9.499	301.216	C20 H30 O3	(2E)-5-[(8aS)-2,5,5,8a-tetramethyl-3-oxo-3,4,4a,5,6,7,8,8a-octahydronaphthalen-1-yl]-3-methylpent-2-enoic acid	-18.0109204999218	-56599.0481409744	36.990646679283	level3	mzCloud	NA	NA	NA	NA	NA	NA	NA	NA	NA	101603	110554	165231	162028	125945	129427	113750	142231	96821.8	114571	105325	133513	125720	115703	135472	270883	1.78368e+06	110970	112305	140976	136445	125422	131340	119334	114829	137492	113825	149647	129526	125519
9.55_311.21905	POS	9.55	311.219	C16 H32 O4	NP-020214	21.9817173516146	76264.4860859548	15.5619780207372	level3	mzCloud	NA	NA	NA	NA	NA	NA	NA	NA	NA	664341	166014	533884	540308	215696	508528	500112	640451	471168	241827	292793	329796	293040	2.07588e+06	926099	363557	246478	837791	491863	557316	202221	127008	120239	477185	483695	167074	138207	154503	496037	406204
9.554_291.16309	POS	9.554	291.163	C16 H7 [2]H7 F N3 O	7-Aminoflunitrazepam-d7	-0.00021816250000483	-0.751879951993737	29.7791590537664	level3	mzCloud	NA	NA	NA	NA	NA	NA	NA	NA	NA	592000	398457	253684	484090	501517	502147	558762	334021	379017	554031	940261	419808	465706	448573	317877	276091	239084	691054	275547	555398	750897	444410	305726	754506	318967	358534	553436	68802.9	69144.7	303292
9.571_377.26634	POS	9.571	377.266	C23 H36 O4	NP-009800	-0.00229722819887002	-6.10540556714308	23.6150166802402	level3	mzCloud	NA	NA	NA	NA	NA	NA	NA	NA	NA	1.34666e+06	1.72839e+06	663033	883251	708431	1.45765e+06	306042	1.45284e+06	933962	1.09428e+06	936973	1.01933e+06	1.58799e+06	1.46083e+06	894499	1.61445e+06	1.08083e+06	388785	641733	1.23052e+06	427992	562900	753443	1.42855e+06	1.28564e+06	1.74974e+06	329920	701558	979215	1.49755e+06
9.574_413.26614	POS	9.574	413.266	C26 H36 O4	5-[(10Z)-14-(3,5-dihydroxyphenyl)tetradec-10-en-1-yl]benzene-1,3-diol	-0.00249852245173088	-6.06053027837087	6.98544768256197	level3	mzCloud	NA	NA	NA	NA	NA	NA	NA	NA	NA	3.9575e+06	3.17501e+06	2.84164e+06	3.01701e+06	1.74629e+06	1.17992e+06	2.00539e+06	2.98096e+06	2.69054e+06	4.06782e+06	1.67211e+06	2.10226e+06	3.17088e+06	1.4382e+06	3.29697e+06	3.5689e+06	2.43274e+06	3.55791e+06	1.11128e+06	1.27389e+06	479111	1.17953e+06	1.90178e+06	1.16704e+06	1.34947e+06	1.57816e+06	976568	1.45118e+06	1.32025e+06	2.31425e+06
9.594_454.29293	POS	9.594	454.293	C28 H41 N O5	NP-008177	-18.0127896471371	-38219.4950127637	20.818807573629	level3	mzCloud	NA	NA	NA	NA	NA	NA	NA	NA	NA	1.34408e+07	2.55827e+07	2.42614e+07	1.40814e+07	2.8863e+07	1.83218e+07	2.18154e+07	1.22004e+07	1.06049e+07	1.75614e+07	1.58198e+07	1.8368e+07	1.88962e+07	1.88114e+07	1.12248e+07	6.46129e+06	1.35017e+07	1.46769e+07	2.72079e+07	1.71716e+07	2.85669e+07	1.48294e+07	1.9822e+07	4.4643e+07	1.21614e+07	1.09317e+07	1.82371e+07	1.8658e+07	2.43622e+07	1.90525e+07
9.673_325.21295	POS	9.673	325.213	C22 H30 O3	2-hydroxy-6-[(8Z,11Z)-pentadeca-8,11,14-trien-1-yl]benzoic acid	-18.0138196698437	-52638.2042777404	19.1710021892295	level3	mzCloud	NA	NA	NA	NA	NA	NA	NA	NA	NA	1.27519e+06	777260	3.66612e+06	845135	2.19192e+06	896151	2.78288e+06	346248	877765	768648	3.75111e+06	1.29571e+06	188116	694976	431315	1.22449e+06	1.02512e+06	1.10993e+06	669306	542036	363505	357941	371723	3.57435e+06	799284	399631	484431	140175	355177	603472
9.7_315.16157	POS	9.7	315.162	C20 H18 N4	3-Piperidinophenanthro[9,10-E][1,2,4]triazine	0.0011460548655009	3.64807699086655	8.27722203473962	level3	mzCloud	NA	NA	NA	NA	NA	NA	NA	NA	NA	7.60282e+06	2.59182e+06	1.5913e+06	2.07073e+06	4.18613e+06	1.75433e+06	2.9421e+06	1.61286e+06	3.20265e+06	2.90392e+06	3.28117e+06	2.5428e+06	1.4821e+06	2.51878e+06	2.48626e+06	4.05023e+06	3.51943e+06	5.26248e+06	2.28386e+06	2.82118e+06	2.29799e+06	915871	1.34435e+06	2.50248e+06	1.80519e+06	1.7186e+06	1.84878e+06	993545	2.17988e+06	2.69435e+06
9.72_419.31555	POS	9.72	419.316	C26 H42 O4	Bis(3,5,5-trimethylhexyl) phthalate	-3.79859643544478e-05	-0.0908085339861469	24.6695591777252	level3	mzCloud	NA	NA	NA	NA	NA	NA	NA	NA	NA	5.94825e+06	7.37724e+06	6.53175e+06	6.86875e+06	2.7769e+06	4.59635e+06	4.84301e+06	3.82472e+06	5.60082e+06	1.01377e+07	3.96368e+06	5.76943e+06	8.75914e+06	4.37773e+06	6.1881e+06	5.2805e+06	3.81636e+06	1.06808e+07	3.80842e+06	4.94604e+06	3.47649e+06	4.95114e+06	4.03144e+06	4.2063e+06	7.79185e+06	5.43271e+06	4.15837e+06	5.1567e+06	6.84886e+06	5.43737e+06
9.769_326.30534	POS	9.769	326.305	C20 H36 O2	1-(3-hydroxy-3-methylpent-4-en-1-yl)-2,5,5,8a-tetramethyl-decahydronaphthalen-2-ol	17.0266294934301	55232.5720054814	45.0033315681052	level3	mzCloud	NA	NA	NA	NA	NA	NA	NA	NA	NA	808804	719372	415601	785893	846992	555990	985063	559489	762582	1.19755e+06	1.06224e+06	896117	1.18506e+06	1.29325e+06	371121	1.47286e+06	1.27542e+06	908011	1.39813e+06	1.62182e+06	967494	1.39217e+06	1.71127e+06	1.60949e+06	831035	1.00627e+06	1.51547e+06	324623	243627	917453
9.776_309.22738	POS	9.776	309.227	C15 H32 O6	PPG n5	0.00021793418363813	0.707073721479563	13.0656265410675	level3	mzCloud	NA	NA	NA	NA	NA	NA	NA	NA	NA	966038	1.10799e+06	697156	1.10407e+06	1.09267e+06	906305	1.00196e+06	599648	1.25729e+06	772005	1.3443e+06	756615	1.05605e+06	1.28707e+06	650417	571228	1.441e+06	1.28814e+06	1.33215e+06	1.56849e+06	1.49203e+06	1.16292e+06	1.24801e+06	693701	535712	733480	1.10896e+06	300494	828536	924016
9.822_351.22942	POS	9.822	351.229	C24 H30 O2	NP-016087	-0.00243824608270415	-6.96195019209662	16.5202223863191	level3	mzCloud	NA	NA	NA	NA	NA	NA	NA	NA	NA	3.41309e+06	4.16381e+06	2.15253e+07	4.91027e+06	3.70094e+06	6.52199e+06	1.04915e+07	4.45238e+06	1.74951e+06	2.24415e+06	1.66795e+07	3.96322e+06	4.03871e+06	4.42295e+06	4.9191e+06	1.42513e+07	8.80314e+06	6.92118e+06	2.21788e+06	7.1158e+06	1.12522e+07	5.56382e+06	4.91793e+06	2.76996e+06	8.9041e+06	3.91478e+06	1.01988e+07	1.20329e+06	3.59233e+06	1.67814e+06
9.823_341.26876	POS	9.823	341.269	C20 H36 O4	2-Butenedioic acid (2Z)-, dioctyl ester	0.00012281862808549	0.360953792323622	36.5085682975852	level3	mzCloud	NA	NA	NA	NA	NA	NA	NA	NA	NA	1.62449e+07	9.32619e+06	9.33995e+06	1.08883e+07	3.34601e+07	9.25762e+06	1.66894e+07	1.33571e+07	2.09614e+07	4.18018e+07	1.25339e+07	2.10603e+07	1.04638e+07	1.46116e+07	9.40292e+06	6.21448e+06	9.50047e+06	1.37986e+07	1.15442e+07	1.29806e+07	1.17276e+07	1.18035e+07	1.0483e+07	2.85399e+07	9.0572e+06	9.15869e+06	8.95449e+06	8.97062e+06	9.40331e+06	2.58751e+07
9.846_689.44360	POS	9.846	689.444	C34 H66 O12	PEG Diethylhexanoate n9	21.980899705625	32981.8001462359	5.54761677412818	level3	mzCloud	NA	NA	NA	NA	NA	NA	NA	NA	NA	665390	478767	447629	251650	539282	408048	483092	479962	201988	196607	614229	360256	147454	566304	432704	649636	311627	543794	613899	487218	475920	293391	482580	800837	719056	215446	584263	279240	849621	229703
9.876_295.22654	POS	9.876	295.227	C18 H32 O4	(+/-)13-HpODE	-18.0106471931772	-57683.8989496878	21.9833804550149	level3	mzCloud	NA	NA	NA	NA	NA	NA	NA	NA	NA	2.59191e+06	1.53726e+06	1.06056e+06	4.88283e+06	908855	2.50447e+06	2.51438e+06	1.31576e+06	4.17487e+06	7.13093e+06	1.14763e+06	4.3075e+06	974634	1.55852e+06	2.26844e+06	1.42035e+06	2.07311e+06	2.88935e+06	859626	2.10444e+06	1.46935e+06	855623	1.08762e+06	1.50109e+06	4.15949e+06	767235	892387	2.81661e+06	1.76277e+06	7.60073e+06
9.879_487.33956	POS	9.879	487.34	C30 H48 O6	NP-004552	-18.0128078766405	-35715.2439234158	14.1065756219353	level3	mzCloud	NA	NA	NA	NA	NA	NA	NA	NA	NA	1.26159e+07	2.10764e+07	2.10261e+07	2.93273e+07	8.39543e+06	1.29279e+07	9.99672e+06	7.81701e+06	1.59464e+07	1.65922e+07	6.17757e+06	1.71832e+07	1.72655e+07	9.41761e+06	1.27451e+07	1.55945e+07	1.99631e+07	1.59784e+07	1.12747e+07	1.36295e+07	8.54458e+06	1.77913e+07	1.29975e+07	1.26883e+07	1.28024e+07	8.53658e+06	1.16994e+07	1.00345e+07	1.57075e+07	1.50681e+07
9.88_608.31758	NEG	9.88	608.318	C31 H43 N7 O6	NP-018986	-0.00262095253322059	-4.30138572626163	45.411313439548	level3	mzCloud	NA	NA	NA	NA	NA	NA	NA	NA	NA	2.40523e+06	4.445e+06	3.00309e+06	3.86554e+06	5.07232e+06	2.90509e+06	3.55413e+06	4.23369e+06	2.96888e+06	2.70132e+06	4.45135e+06	4.18882e+06	1.84125e+06	3.20588e+06	3.67018e+06	4.13423e+06	3.64757e+06	3.50215e+06	3.8251e+06	1.62221e+06	3.36196e+06	3.0725e+06	3.13718e+06	2.01102e+06	3.93431e+06	3.19975e+06	3.91622e+06	2.9746e+06	3.926e+06	2.40935e+06
9.883_493.38929	POS	9.883	493.389	C32 H50 O5	NP-018314	-21.9837849114026	-42739.5908987002	21.860957260453	level3	mzCloud	NA	NA	NA	NA	NA	NA	NA	NA	NA	3.24074e+06	7.39344e+06	7.56746e+06	5.29605e+06	3.52134e+06	3.25144e+06	1.38823e+06	4.38721e+06	1.02349e+07	5.32454e+06	4.20059e+06	8.58421e+06	6.95977e+06	2.40166e+06	6.83422e+06	3.56117e+06	4.55942e+06	1.75242e+06	1.65743e+06	5.12389e+06	3.32885e+06	4.24939e+06	4.71596e+06	4.68937e+06	2.68215e+06	5.10865e+06	1.25148e+06	9.9952e+06	3.02008e+06	8.85269e+06
9.885_223.16933	POS	9.885	223.169	C14 H24 O3	NP-012972	-18.0106444526872	-74990.4385977284	34.9807425165646	level3	mzCloud	NA	NA	NA	NA	NA	NA	NA	NA	NA	1.32287e+07	1.42477e+07	1.70698e+07	1.88554e+07	1.44404e+07	1.01426e+07	5.55065e+06	8.48581e+06	1.91534e+07	1.08608e+07	6.49652e+06	1.77879e+07	1.76299e+07	9.05301e+06	1.56281e+07	1.3126e+07	1.51454e+07	1.09867e+07	1.2226e+07	1.0181e+07	7.12433e+06	7.46011e+06	9.73998e+06	5.69535e+06	9.25075e+06	1.43799e+07	5.97718e+06	8.33898e+06	1.03031e+07	1.81688e+07
9.885_341.16010	POS	9.885	341.16	C17 H24 O7	(1'S,2'R,4'S,7'R,9'R,10'R,11'S)-4',10'-dihydroxy-2'-(hydroxymethyl)-1',5'-dimethyl-8'-oxaspiro[oxirane-2,12'-tricyclo[7.2.1.0Â?,â·]dodecan]-5'-en-11'-yl acetate	0.00062095189548472	1.82551190365439	18.2282128985994	level3	mzCloud	NA	NA	NA	NA	NA	NA	NA	NA	NA	1.37275e+06	1.20098e+06	1.05453e+06	1.71136e+06	1.3257e+06	961554	1.40402e+06	508121	1.03968e+06	804661	1.60324e+06	1.16247e+06	1.03442e+06	1.71244e+06	1.41702e+06	1.48585e+06	983336	1.90686e+06	1.28738e+06	1.61396e+06	1.73275e+06	1.37851e+06	1.33991e+06	912550	1.0398e+06	1.1384e+06	1.6181e+06	689718	940847	1.06985e+06
9.885_376.16974	POS	9.885	376.17	C24 H22 F N O2	JWH 412 N-(5-hydroxypentyl) metabolite	-0.0009906556712167	-2.640597458452	36.3007267147677	level3	mzCloud	NA	NA	NA	NA	NA	NA	NA	NA	NA	1.70072e+06	1.22123e+06	1.0012e+06	1.42774e+06	1.20518e+06	1.44771e+06	1.62094e+06	1.28568e+06	1.27068e+06	840655	1.74959e+06	968523	1.22668e+06	1.76653e+06	1.43493e+06	1.25056e+06	996803	1.82614e+06	1.23148e+06	1.74108e+06	1.67797e+06	1.48124e+06	1.26337e+06	930607	1.02684e+06	1.11269e+06	1.52825e+06	561495	939640	1.14154e+06
9.89_489.35559	POS	9.89	489.356	C30 H48 O5	NP-019748	-0.00184276909192249	-3.77345844922781	16.7183024994216	level3	mzCloud	NA	NA	NA	NA	NA	NA	NA	NA	NA	1.56266e+07	8.69785e+06	1.76723e+07	2.47753e+07	1.32535e+07	1.49521e+07	1.0378e+07	7.3218e+06	1.45862e+07	2.34387e+07	1.21809e+07	2.81782e+07	1.74139e+07	1.15447e+07	1.69482e+07	1.52585e+07	1.50223e+07	1.09508e+07	1.16273e+07	1.45394e+07	6.15551e+06	1.47505e+07	1.48945e+07	1.33163e+07	1.46195e+07	1.31664e+07	7.46957e+06	2.36761e+07	1.23515e+07	2.05314e+07
9.897_303.22947	POS	9.897	303.229	C20 H32 O3	5-(1,2,4a,5-tetramethyl-7-oxo-1,2,3,4,4a,7,8,8a-octahydronaphthalen-1-yl)-3-methylpentanoic acid	-18.0130053617949	-56249.3082241012	27.7031395798556	level3	mzCloud	NA	NA	NA	NA	NA	NA	NA	NA	NA	4.54457e+06	4.49349e+06	3.75786e+06	5.59525e+06	4.71167e+06	2.21013e+06	5.96881e+06	4.97944e+06	3.5111e+06	3.34097e+06	6.2848e+06	4.79443e+06	5.30405e+06	5.06645e+06	4.23619e+06	4.29574e+06	3.74657e+06	5.1845e+06	4.36368e+06	5.61484e+06	5.78733e+06	4.25535e+06	4.27389e+06	4.31713e+06	3.14773e+06	1.91964e+06	4.86352e+06	2.96819e+06	4.08162e+06	4.13306e+06
9.944_347.22009	NEG	9.944	347.22	C21 H32 O4	(4aS,5R,6S,8aS)-5-[(3E)-5-methoxy-3-methyl-5-oxopent-3-en-1-yl]-5,6,8a-trimethyl-3,4,4a,5,6,7,8,8a-octahydronaphthalene-1-carboxylic acid	-0.00269613113232481	-7.7423848397233	48.2548516006341	level3	mzCloud	NA	NA	NA	NA	NA	NA	NA	NA	NA	1.87654e+06	1.62652e+06	1.20089e+06	1.31953e+06	2.27412e+06	1.59819e+06	2.52242e+06	1.85093e+06	1.00386e+06	1.0241e+06	2.41319e+06	1.05485e+06	1.15292e+06	2.15857e+06	1.6561e+06	1.61831e+06	939830	1.96811e+06	1.94218e+06	1.99102e+06	2.29418e+06	1.90284e+06	1.71217e+06	1.80351e+06	1.54025e+06	1.63159e+06	2.62124e+06	586125	1.68927e+06	1.20163e+06
9.956_289.15039	POS	9.956	289.15	C11 H17 N3 O5	2-{[methyl(2,3,4,5,6-pentahydroxyhexyl)amino]methylidene}malononitrile	17.0262952094884	62800.5860258322	26.6062994551737	level3	mzCloud	NA	NA	NA	NA	NA	NA	NA	NA	NA	3.36659e+06	6.36793e+06	5.44006e+06	4.82898e+06	6.2671e+06	5.17049e+06	4.89923e+06	5.70646e+06	2.7724e+06	4.62145e+06	7.12943e+06	3.30549e+06	5.80245e+06	6.57027e+06	5.23962e+06	3.12642e+06	4.09259e+06	3.34269e+06	6.77967e+06	5.68297e+06	7.38389e+06	5.78154e+06	6.16154e+06	7.21855e+06	5.88856e+06	6.50072e+06	6.42276e+06	5.11617e+06	7.41005e+06	4.89801e+06
9.985_339.22928	POS	9.985	339.229	C21 H32 O2	17-(1-Hydroxyethyl)-10,13-dimethyl-2,3,6,7,8,9,10,11,12,13,14,15,16,17-tetradecahydro-1H-cyclopenta[a]phenanthren-3-one	-0.00016732254130147	-0.529099479901142	43.5476258810192	level3	mzCloud	NA	NA	NA	NA	NA	NA	NA	NA	NA	7.42803e+06	2.0563e+06	1.40011e+07	4.67495e+06	8.97741e+06	1.63556e+06	6.95382e+06	483993	4.38504e+06	2.90538e+06	8.20253e+06	4.75297e+06	2.02576e+06	3.52345e+06	558501	1.32456e+07	1.18897e+06	4.50156e+06	3.24562e+06	1.37805e+06	1.06303e+06	1.28056e+06	2.09676e+06	2.24382e+07	1.37264e+06	1.78912e+06	814949	1.02999e+06	646887	4.37719e+06
A30001	POS	0.862	118.086	C5 H11 N O2	Betaine	2.92836040216571e-05	0.250118376409934	57.1458075366478	level3	BMDB	NA	HMDB0000043	Organic acids and derivatives	Amino acids, peptides, and analogues	Carboxylic acids and derivatives	Amino acids, peptides, and analogues	NA	NA	NA	1.01903e+09	8.6331e+08	1.05151e+09	7.49082e+08	7.80422e+08	6.5015e+08	7.58561e+08	7.41912e+08	9.48988e+08	6.79951e+08	6.26497e+08	5.59607e+08	7.34404e+08	6.457e+08	8.51228e+08	8.3691e+08	6.33209e+08	7.97787e+08	6.68907e+08	8.43821e+08	6.78089e+08	7.74137e+08	8.55758e+08	6.84172e+08	1.02467e+09	6.55316e+08	7.80499e+08	1.05601e+09	9.41272e+08	8.30843e+08
B100009	POS	2.425	209.093	C10 H12 N2 O3	L-Kynurenine	0.00052154203126519	2.5063918696383	18.5241409567942	level3	BMDB	C00328	HMDB0000684	Organic oxygen compounds	Carbonyl compounds	Organooxygen compounds	Carbonyl compounds	Amino acid metabolism	Tryptophan metabolism	map00380 Tryptophan metabolism; map01100 Metabolic pathways; map01240 Biosynthesis of cofactors; map05143 African trypanosomiasis;	1.22296e+07	8.53331e+06	1.44434e+07	8.91137e+06	5.02759e+06	4.94122e+06	5.54317e+06	7.61861e+06	9.90098e+06	6.96622e+06	1.10221e+07	8.6643e+06	6.21699e+06	8.2874e+06	9.13626e+06	1.0358e+07	9.30462e+06	1.03885e+07	5.45683e+06	1.09344e+07	8.95385e+06	1.18773e+07	1.19121e+07	4.67246e+06	9.98061e+06	6.94618e+06	1.48625e+07	9.74633e+06	1.14389e+07	3.51261e+06
B100016	NEG	2.864	129.056	C6 H10 O3	3-Methyl-2-oxovaleric acid	-5.87952280284298e-06	-0.0452051934028404	14.2792601985622	level3	BMDB	C00671	HMDB0000491	Organic acids and derivatives	Short-chain keto acids and derivatives	Keto acids and derivatives	Organic acids	Amino acid metabolism	Valine, leucine and isoleucine degradation	map00280 Valine, leucine and isoleucine degradation; map00290 Valine, leucine and isoleucine biosynthesis; map01100 Metabolic pathways; map01210 2-Oxocarboxylic acid metabolism; map01230 Biosynthesis of amino acids;	9.47762e+07	1.02703e+08	9.85524e+07	7.33716e+07	8.46254e+07	7.56496e+07	9.2752e+07	6.05395e+07	7.37309e+07	9.92348e+07	5.96901e+07	6.09747e+07	7.18512e+07	7.18445e+07	6.60416e+07	9.12349e+07	9.15012e+07	9.32917e+07	8.06257e+07	7.75015e+07	6.11208e+07	8.94491e+07	7.09599e+07	7.4081e+07	1.11602e+08	6.74751e+07	8.175e+07	1.05122e+08	9.05554e+07	8.64912e+07
[truncated: 4,552 more rows]
[truncated: 33 more columns]
